# Supplementary material for: Gut microbiota causally affects drug-induced liver injury via plasma metabolites: a Mendelian randomization study
Source: Front Microbiol. 2024 Jul 18;15:1432049. doi: 10.3389/fmicb.2024.1432049 (PMC11291454; doi:10.3389/fmicb.2024.1432049)
Supplement: Supplementary file 1 [file Data_Sheet_1.ZIP]

Archive with 6 entries (5 files):
- Code and code comment/
- Code and code comment/Code 1.R
- Code and code comment/Code 2.R
- Code and code comment/Code 3.R
- Code and code comment/Code 4.R
- Code and code comment/Code comment.docx
