# Supplementary material for: Gut microbiota causally affects drug-induced liver injury via plasma metabolites: a Mendelian randomization study
Source: Front Microbiol. 2024 Jul 18;15:1432049. doi: 10.3389/fmicb.2024.1432049 (PMC11291454; doi:10.3389/fmicb.2024.1432049)
Supplement: Supplementary file 1 [file Data_Sheet_1.ZIP › Code and code comment/Code 1.R]

library(TwoSampleMR)
library(data.table)

#Exposed data file
exposureFile="exposure.F.csv"
#Read the exposed data file
exposure_dat=read_exposure_data(filename=exposureFile,
                                sep = ",",
                                snp_col = "SNP",
                                beta_col = "beta.exposure",
                                se_col = "se.exposure",
                                pval_col = "pval.exposure",
                                effect_allele_col="effect_allele.exposure",
                                other_allele_col = "other_allele.exposure",
                                eaf_col = "eaf.exposure",
                                phenotype_col = "exposure",
                                id_col = "id.exposure",
                                samplesize_col = "samplesize.exposure",
                                chr_col="chr.exposure", pos_col = "pos.exposure",
                                clump=FALSE)

#Read the outcome data file
TLD<-fread("finngen_R9_K11_TOXLIV.gz")
d_TLD<-merge(exposure_dat,TLD,by.x = "SNP",by.y = "rsids")
write.csv(d_TLD,file = "outcome.csv")

#Read the outcome data file and harmonise
outcome_dat<-read_outcome_data(
  snps = exposure_dat$SNP,
  filename = "outcome.csv",sep = ",",
  snp_col = "SNP",beta_col = "beta",
  se_col = "se",
  effect_allele_col = "effect_allele",
  eaf_col = "eaf",
  other_allele_col = "other_allele",
  pval_col = "p")
dat<-harmonise_data(
  exposure_dat = exposure_dat,
  outcome_dat = outcome_dat)
write.csv(dat,file = "dat.csv")

#MR analysis
mrResult=mr(dat)
mrTab=generate_odds_ratios(mrResult)
write.csv(mrTab, file="table.MRresult.csv", row.names=F)

#Heterogeneity analysis
heterTab=mr_heterogeneity(dat)
write.csv(heterTab, file="table.heterogeneity.csv", row.names=F)

#Pleiotropy analysis
pleioTab=mr_pleiotropy_test(dat)
write.csv(pleioTab, file="table.pleiotropy.csv", row.names=F)
