# Supplementary material for: Gut microbiota causally affects drug-induced liver injury via plasma metabolites: a Mendelian randomization study
Source: Front Microbiol. 2024 Jul 18;15:1432049. doi: 10.3389/fmicb.2024.1432049 (PMC11291454; doi:10.3389/fmicb.2024.1432049)
Supplement: Supplementary file 1 [file Data_Sheet_1.ZIP › Code and code comment/Code 2.R]

library(TwoSampleMR)
library(data.table)

#Exposed data file
exposureFile="exposure_DILI.csv"
#Read the exposed data file
exposure_dat=read_exposure_data(filename=exposureFile,
                                sep = ",",
                                snp_col = "SNP",
                                beta_col = "beta",
                                se_col = "se",
                                pval_col = "p",
                                effect_allele_col="effect_allele",
                                other_allele_col = "other_allele",
                                eaf_col = "eaf",
                                clump = TRUE)
write.csv(exposure_dat,"exposure_clump_DILI.csv")

#Read the outcome data file）
out_dat <- extract_outcome_data(
  snps = exposure_dat$SNP,
  outcomes = 'ebi-a-GCST90016972')
dat<-harmonise_data(
  exposure_dat = exposure_dat,
  outcome_dat = out_dat)

#MR analysis；
dat<-(dat)
mr(dat,method_list = c("mr_ivw"))
#Heterogeneity analysis
mr_heterogeneity(dat)
#Pleiotropy analysis
mr_pleiotropy_test(dat)
