# Supplementary material for: Gut microbiota causally affects drug-induced liver injury via plasma metabolites: a Mendelian randomization study
Source: Front Microbiol. 2024 Jul 18;15:1432049. doi: 10.3389/fmicb.2024.1432049 (PMC11291454; doi:10.3389/fmicb.2024.1432049)
Supplement: Supplementary file 3 [file Table_2.XLSX]

## Sheet: Table S1
Table S1. Assumptions and advantages of sensitivity analyses
Method	Assumptions	Strengths
The inverse variance weighted method	No unbalanced horizontal pleiotropy	Providing the most accurate estimate
The weighted median method	More than 50% of weighted from valid genetic instruments	Providing consistent estimates
MR-Egger regression	Effect of the genetic instruments uncorrelated with any pleiotropic effect of the instrument on the outcome	Providing estimate with adjustent for horizontal pleiotropy if any

## Sheet: Table S2
Table S2. Genetic information of SNPs for gut microbiota
chr.exposure	pos.exposure	SNP	other_allele.exposure	effect_allele.exposure	beta.exposure	se.exposure	pval.exposure	samplesize.exposure	exposure	mr_keep.exposure	pval_origin.exposure	id.exposure	eaf.exposure	data_source.exposure	R2	F
6	67207371	rs34583783	T	G	0.126596	0.0268461	4.48529e-06	7468	Actinomyces	TRUE	reported	XhwQzI	0.1024	textfile	0.00296881	22.2311
15	99492313	rs2715439	T	C	0.0746684	0.0164822	6.27e-06	7468	Actinomyces	TRUE	reported	XhwQzI	0.4543	textfile	0.00274061	20.5177
10	4782841	rs4146653	A	G	0.0985224	0.0214182	4.49647e-06	7468	Actinomyces	TRUE	reported	XhwQzI	0.1968	textfile	0.00282533	21.1537
6	133007480	rs35011108	G	A	0.232634	0.0512044	6.33832e-06	3515	Actinomyces	TRUE	reported	XhwQzI	0.0636	textfile	0.00583798	20.6293
6	169224781	rs4073240	A	G	0.0749687	0.0167368	7.94274e-06	7468	Actinomyces	TRUE	reported	XhwQzI	0.3827	textfile	0.00267944	20.0585
10	127532121	rs7915461	C	T	0.18776	0.0401636	5.91984e-06	5282	Actinomyces	TRUE	reported	XhwQzI	0.0577	textfile	0.00412048	21.8462
3	101352439	rs71315246	G	A	-0.0969809	0.021925	9.82978e-06	7468	Actinomyces	TRUE	reported	XhwQzI	0.1431	textfile	0.00261307	19.5603
10	121356829	rs10787984	C	G	0.094316	0.0213513	9.62305e-06	7468	Actinomyces	TRUE	reported	XhwQzI	0.1759	textfile	0.00260606	19.5077
4	171281359	rs7680684	T	C	-0.083381	0.0168901	9.76904e-07	8243	Adlercreutzia	TRUE	reported	XrIYr7	0.325	textfile	0.00294783	24.3649
1	201061818	rs2147798	G	C	0.0922959	0.0192121	1.39877e-06	8243	Adlercreutzia	TRUE	reported	XrIYr7	0.1958	textfile	0.00279199	23.0732
5	94059857	rs80078995	T	A	-0.11324	0.0232586	1.57358e-06	8243	Adlercreutzia	TRUE	reported	XrIYr7	0.1342	textfile	0.00286746	23.6987
18	75009770	rs2717140	T	C	-0.119225	0.0251081	2.04594e-06	8243	Adlercreutzia	TRUE	reported	XrIYr7	0.1113	textfile	0.00272795	22.5425
6	123909083	rs9490822	T	C	-0.0734512	0.0155789	2.54421e-06	8243	Adlercreutzia	TRUE	reported	XrIYr7	0.4473	textfile	0.00268949	22.2238
5	31991834	rs12522517	T	A	-0.104884	0.0234695	4.41254e-06	8187	Adlercreutzia	TRUE	reported	XrIYr7	0.1272	textfile	0.0024335	19.9668
7	48844151	rs13231526	A	C	0.143237	0.0311654	4.81355e-06	8051	Adlercreutzia	TRUE	reported	XrIYr7	0.0636	textfile	0.00261684	21.1182
1	69444163	rs6664405	C	T	-0.0953084	0.0210752	5.23422e-06	8051	Adlercreutzia	TRUE	reported	XrIYr7	0.1441	textfile	0.00253378	20.4462
10	135204950	rs1046175	G	C	0.112758	0.0255994	6.35889e-06	8051	Adlercreutzia	TRUE	reported	XrIYr7	0.1262	textfile	0.00240403	19.3966
17	48864179	rs9915817	C	T	0.0749219	0.016833	8.21673e-06	8243	Adlercreutzia	TRUE	reported	XrIYr7	0.329	textfile	0.00239754	19.8056
3	105355971	rs55719207	A	G	-0.0699243	0.0158036	9.60505e-06	8243	Adlercreutzia	TRUE	reported	XrIYr7	0.4175	textfile	0.00236934	19.5721
11	98386085	rs11604400	T	C	-0.102524	0.0234834	9.74463e-06	8107	Adlercreutzia	TRUE	reported	XrIYr7	0.1153	textfile	0.00234559	19.0557
4	95027272	rs11729256	C	T	0.0750473	0.0150184	6.58393e-07	11860	Akkermansia	TRUE	reported	VsdsjX	0.2386	textfile	0.00210099	24.966
11	130280667	rs4936098	G	A	0.0649225	0.0135934	1.10359e-06	11857	Akkermansia	TRUE	reported	VsdsjX	0.34	textfile	0.00192011	22.8067
6	56341481	rs9349825	G	A	-0.0703407	0.0147133	2.59886e-06	11857	Akkermansia	TRUE	reported	VsdsjX	0.2793	textfile	0.0019239	22.8518
4	100544188	rs74542928	C	T	0.112623	0.0236434	1.4802e-06	11215	Akkermansia	TRUE	reported	VsdsjX	0.0785	textfile	0.00201908	22.6858
16	81063149	rs2602429	T	C	0.0745352	0.0156201	2.71569e-06	11689	Akkermansia	TRUE	reported	VsdsjX	0.2217	textfile	0.00194416	22.7656
1	41074472	rs61779207	A	G	-0.0760539	0.0167769	6.32116e-06	11590	Akkermansia	TRUE	reported	VsdsjX	0.1779	textfile	0.00176997	20.5468
1	105422565	rs11184341	C	G	0.0655855	0.0142236	4.06353e-06	11863	Akkermansia	TRUE	reported	VsdsjX	0.2783	textfile	0.00178905	21.2579
10	5064327	rs4242783	A	G	0.0685454	0.0147701	2.99799e-06	11689	Akkermansia	TRUE	reported	VsdsjX	0.2873	textfile	0.00183914	21.5336
18	49473635	rs117107102	G	A	0.204406	0.0431629	3.01139e-06	4974	Akkermansia	TRUE	reported	VsdsjX	0.0447	textfile	0.00448856	22.4178
15	97570657	rs12908520	A	G	0.061772	0.0130954	2.26482e-06	11862	Akkermansia	TRUE	reported	VsdsjX	0.4563	textfile	0.0018723	22.2471
12	130309670	rs111862613	C	T	0.0911199	0.0196748	3.39236e-06	11620	Akkermansia	TRUE	reported	VsdsjX	0.166	textfile	0.00184246	21.4452
20	31867840	rs941682	A	G	-0.0632957	0.0143777	9.17126e-06	11808	Akkermansia	TRUE	reported	VsdsjX	0.3111	textfile	0.00163864	19.3775
7	135778919	rs67281112	C	G	0.0634575	0.0137846	3.91578e-06	17090	Alistipes	TRUE	reported	58J0WB	0.2167	textfile	0.00123851	21.1898
1	19790706	rs67705352	G	T	-0.0532404	0.0110864	1.65123e-06	17567	Alistipes	TRUE	reported	58J0WB	0.3738	textfile	0.00131109	23.0596
7	62443498	rs11769002	A	G	-0.0528793	0.0109389	1.44962e-06	17571	Alistipes	TRUE	reported	58J0WB	0.4006	textfile	0.00132817	23.3657
11	17511427	rs7129639	A	C	-0.0524955	0.0109584	1.78422e-06	17571	Alistipes	TRUE	reported	58J0WB	0.4016	textfile	0.00130433	22.9458
9	14080129	rs1689282	C	A	-0.0520061	0.0113942	5.27578e-06	17090	Alistipes	TRUE	reported	58J0WB	0.34	textfile	0.00121751	20.8301
5	177755179	rs11958296	G	A	-0.0981222	0.0218272	9.29574e-06	16214	Alistipes	TRUE	reported	58J0WB	0.0706	textfile	0.00124482	20.2062
21	40580258	rs8130320	G	A	-0.049002	0.010717	4.83612e-06	17571	Alistipes	TRUE	reported	58J0WB	0.4821	textfile	0.00118841	20.904
11	130887552	rs2875322	C	T	-0.0580945	0.0131432	8.77703e-06	17459	Alistipes	TRUE	reported	58J0WB	0.2068	textfile	0.00111779	19.5351
10	127787142	rs2290844	T	C	0.0813969	0.0191632	9.10135e-06	17571	Alistipes	TRUE	reported	58J0WB	0.1133	textfile	0.00102574	18.0398
8	144428720	rs2450745	C	A	-0.080524	0.0184702	7.11836e-06	17571	Alistipes	TRUE	reported	58J0WB	0.0825	textfile	0.00108054	19.0046
9	112120264	rs62576416	C	T	0.0492647	0.0109733	7.50368e-06	17564	Alistipes	TRUE	reported	58J0WB	0.3976	textfile	0.00114624	20.1534
13	38057357	rs1107244	A	G	0.0758558	0.0171182	3.59059e-06	17571	Alistipes	TRUE	reported	58J0WB	0.0785	textfile	0.00111629	19.6341
17	52776479	rs34417064	G	A	-0.048202	0.0106868	7.00749e-06	17570	Alistipes	TRUE	reported	58J0WB	0.5119	textfile	0.00115653	20.3414
2	178000949	rs12990744	T	C	-0.0776618	0.0172986	8.20725e-06	16694	Alistipes	TRUE	reported	58J0WB	0.1233	textfile	0.0012059	20.1531
20	41191335	rs4810359	G	A	-0.0652428	0.0146155	7.49669e-06	17380	Alistipes	TRUE	reported	58J0WB	0.1471	textfile	0.00114522	19.9244
9	79110160	rs602075	G	A	0.168974	0.0296976	3.56575e-08	3212	Allisonella	TRUE	reported	c0pdii	0.2306	textfile	0.00997858	32.3541
9	100150556	rs35778461	T	C	0.146679	0.0297186	1.2063e-06	3212	Allisonella	TRUE	reported	c0pdii	0.1918	textfile	0.007527	24.3449
2	33607071	rs6742198	A	G	0.149152	0.0316484	3.34514e-06	3182	Allisonella	TRUE	reported	c0pdii	0.1958	textfile	0.00693158	22.1963
5	114286707	rs1901739	G	T	0.115769	0.0248626	3.58801e-06	3212	Allisonella	TRUE	reported	c0pdii	0.495	textfile	0.00670486	21.6679
7	137968010	rs76904847	A	G	0.148523	0.0334857	6.08751e-06	3182	Allisonella	TRUE	reported	c0pdii	0.1899	textfile	0.00614462	19.6607
12	28018998	rs35110698	C	T	-0.146322	0.0320852	5.72322e-06	3212	Allisonella	TRUE	reported	c0pdii	0.1491	textfile	0.00643326	20.7845
10	122413451	rs7898615	G	T	0.167966	0.0373586	8.87277e-06	3212	Allisonella	TRUE	reported	c0pdii	0.1153	textfile	0.00625407	20.2019
11	88632972	rs594561	T	C	0.112231	0.0251681	9.41103e-06	3212	Allisonella	TRUE	reported	c0pdii	0.4414	textfile	0.00615272	19.8725
18	75370866	rs685403	C	G	-0.175203	0.0404474	4.88394e-06	3212	Allisonella	TRUE	reported	c0pdii	0.1083	textfile	0.00580761	18.7513
8	69994816	rs12675596	T	G	0.145669	0.0290678	9.63726e-07	3008	Alloprevotella	TRUE	reported	CVCKRr	0.2445	textfile	0.00827981	25.0969
4	189076705	rs58212166	G	A	-0.161506	0.0359102	7.93614e-06	3005	Alloprevotella	TRUE	reported	CVCKRr	0.1332	textfile	0.00668624	20.2139
21	40993008	rs34619204	A	G	-0.156037	0.0344392	8.8419e-06	3003	Alloprevotella	TRUE	reported	CVCKRr	0.1998	textfile	0.00678943	20.5144
3	79794395	rs17380632	T	A	0.125564	0.0280409	9.27121e-06	3009	Alloprevotella	TRUE	reported	CVCKRr	0.3032	textfile	0.00661972	20.0381
3	152805600	rs4680035	G	A	-0.119599	0.0259446	4.99052e-06	3007	Alloprevotella	TRUE	reported	CVCKRr	0.5457	textfile	0.00701735	21.2361
1	234126516	rs4364940	G	A	0.126418	0.0282207	8.58353e-06	3008	Alloprevotella	TRUE	reported	CVCKRr	0.2793	textfile	0.00662695	20.0535
21	36053643	rs2154444	G	T	0.138234	0.0308961	8.36755e-06	3009	Alloprevotella	TRUE	reported	CVCKRr	0.2227	textfile	0.00660881	20.0049
12	117811409	rs816292	C	T	-0.113003	0.02204	2.64038e-07	5017	Anaerofilum	TRUE	reported	cPBhnd	0.2425	textfile	0.00521241	26.2772
2	191139151	rs79598899	T	C	0.182586	0.0357284	3.74728e-07	4709	Anaerofilum	TRUE	reported	cPBhnd	0.0825	textfile	0.00551538	26.1049
1	247145690	rs4506496	A	G	0.10309	0.0212861	1.4866e-06	4935	Anaerofilum	TRUE	reported	cPBhnd	0.337	textfile	0.00473034	23.4457
3	129686434	rs712981	C	A	0.10076	0.0202902	6.83115e-07	5051	Anaerofilum	TRUE	reported	cPBhnd	0.4185	textfile	0.00485854	24.6505
10	125294406	rs17105491	C	G	-0.193107	0.0411187	1.56819e-06	4856	Anaerofilum	TRUE	reported	cPBhnd	0.0596	textfile	0.0045214	22.0466
11	1051715	rs10794359	C	T	-0.0953524	0.02006	2.23496e-06	4994	Anaerofilum	TRUE	reported	cPBhnd	0.4871	textfile	0.00450395	22.5854
14	30991358	rs17096874	T	C	-0.126337	0.0268919	2.8603e-06	5051	Anaerofilum	TRUE	reported	cPBhnd	0.1809	textfile	0.00435058	22.062
17	6450532	rs356049	A	G	0.132603	0.0289802	6.55844e-06	4994	Anaerofilum	TRUE	reported	cPBhnd	0.1859	textfile	0.00417482	20.9281
2	3838940	rs1563175	C	A	0.0923834	0.0202157	5.53848e-06	5051	Anaerofilum	TRUE	reported	cPBhnd	0.4443	textfile	0.00411757	20.8755
2	76698142	rs17012738	G	T	0.0903417	0.0200239	7.24168e-06	5051	Anaerofilum	TRUE	reported	cPBhnd	0.4076	textfile	0.00401378	20.3472
9	104339812	rs9299345	C	T	-0.1364	0.0302372	8.04309e-06	5051	Anaerofilum	TRUE	reported	cPBhnd	0.1173	textfile	0.00401255	20.341
12	67167461	rs4244069	A	G	-0.146775	0.0326594	9.81202e-06	5030	Anaerofilum	TRUE	reported	cPBhnd	0.1133	textfile	0.00399923	20.1888
16	77574020	rs7193624	T	C	0.0750642	0.0150723	5.35482e-07	16926	Anaerostipes	TRUE	reported	N71g9J	0.1491	textfile	0.00146324	24.8001
10	117383184	rs2804244	G	A	-0.053089	0.0110983	2.04051e-06	16926	Anaerostipes	TRUE	reported	N71g9J	0.4553	textfile	0.00135007	22.8795
21	25873624	rs62215703	A	G	0.0644965	0.0136702	1.9777e-06	15550	Anaerostipes	TRUE	reported	N71g9J	0.2197	textfile	0.00142946	22.2571
2	228018671	rs2396460	C	T	-0.0512653	0.0109555	2.91088e-06	16912	Anaerostipes	TRUE	reported	N71g9J	0.4394	textfile	0.00129307	21.8941
9	13525082	rs3900776	A	G	-0.110013	0.0236302	2.74765e-06	14694	Anaerostipes	TRUE	reported	N71g9J	0.0706	textfile	0.00147291	21.6719
3	171100102	rs2014785	C	T	0.0515687	0.0112199	4.68061e-06	16445	Anaerostipes	TRUE	reported	N71g9J	0.3887	textfile	0.00128294	21.1224
2	142774333	rs62157625	C	T	0.088573	0.0185548	1.44909e-06	15215	Anaerostipes	TRUE	reported	N71g9J	0.1133	textfile	0.00149544	22.7842
2	39351569	rs6726833	A	C	-0.0877497	0.0189408	3.32217e-06	16924	Anaerostipes	TRUE	reported	N71g9J	0.0944	textfile	0.0012666	21.4606
9	1582701	rs6474958	G	A	-0.0500065	0.0112001	6.74483e-06	16918	Anaerostipes	TRUE	reported	N71g9J	0.4026	textfile	0.00117693	19.9324
4	169690814	rs6854026	C	T	-0.0508482	0.0109075	3.19578e-06	16921	Anaerostipes	TRUE	reported	N71g9J	0.5119	textfile	0.00128267	21.7294
19	1497547	rs78735375	C	A	-0.137429	0.0305304	5.33384e-06	10360	Anaerostipes	TRUE	reported	N71g9J	0.0527	textfile	0.001952	20.2584
8	128397494	rs7823228	C	G	-0.0621085	0.0136614	5.84203e-06	16445	Anaerostipes	TRUE	reported	N71g9J	0.2157	textfile	0.00125525	20.6661
1	67595108	rs13376554	T	A	0.197389	0.0458642	7.72059e-06	3101	Anaerostipes	TRUE	reported	N71g9J	0.0308	textfile	0.00593758	18.5105
17	2850737	rs60983350	A	G	-0.0539901	0.0116575	4.42054e-06	16344	Anaerostipes	TRUE	reported	N71g9J	0.4354	textfile	0.00131065	21.4468
11	105615253	rs10502061	G	A	0.0835752	0.0192017	7.93539e-06	16825	Anaerostipes	TRUE	reported	N71g9J	0.0944	textfile	0.00112469	18.942
13	38058413	rs6563550	C	T	0.0877135	0.0176745	2.34517e-07	16566	Anaerotruncus	TRUE	reported	TcFSZN	0.0785	textfile	0.00148449	24.6256
14	30607199	rs8005030	T	C	0.0554447	0.0117854	2.28298e-06	16548	Anaerotruncus	TRUE	reported	TcFSZN	0.3022	textfile	0.00133568	22.1297
2	12200752	rs4669806	T	G	0.0576389	0.0122994	2.4206e-06	16566	Anaerotruncus	TRUE	reported	TcFSZN	0.2495	textfile	0.00132395	21.9589
14	30418008	rs10150232	G	A	0.0567088	0.0124877	6.67667e-06	16117	Anaerotruncus	TRUE	reported	TcFSZN	0.2535	textfile	0.0012779	20.6197
9	78630894	rs1272208	T	G	-0.0611743	0.0129831	4.27982e-06	16117	Anaerotruncus	TRUE	reported	TcFSZN	0.2803	textfile	0.00137563	22.1988
8	74713100	rs12056802	G	C	0.0774194	0.0177178	6.12679e-06	16010	Anaerotruncus	TRUE	reported	TcFSZN	0.0825	textfile	0.00119116	19.0909
11	89040226	rs11018566	G	A	-0.156465	0.0366032	6.13709e-06	6278	Anaerotruncus	TRUE	reported	TcFSZN	0.0517	textfile	0.00290211	18.2666
4	172808992	rs7675045	T	A	-0.0497815	0.0110573	6.91883e-06	16566	Anaerotruncus	TRUE	reported	TcFSZN	0.4722	textfile	0.00122204	20.2667
3	150855371	rs1431492	T	C	-0.0654996	0.0146188	7.35565e-06	16560	Anaerotruncus	TRUE	reported	TcFSZN	0.1829	textfile	0.00121079	20.0725
6	165015261	rs9347879	C	T	0.050618	0.011049	4.22333e-06	16566	Anaerotruncus	TRUE	reported	TcFSZN	0.4602	textfile	0.00126531	20.9851
2	211663702	rs17734739	C	T	0.0660052	0.014908	7.42772e-06	15927	Anaerotruncus	TRUE	reported	TcFSZN	0.1899	textfile	0.00122927	19.6002
15	33459867	rs6494922	G	A	0.0903106	0.0202257	6.62362e-06	16067	Anaerotruncus	TRUE	reported	TcFSZN	0.0726	textfile	0.00123937	19.9351
12	76523655	rs34449434	C	A	-0.0497004	0.0113402	9.85065e-06	16117	Anaerotruncus	TRUE	reported	TcFSZN	0.4563	textfile	0.00119035	19.2054
14	77502546	rs7155595	A	C	0.0539336	0.0118903	7.54982e-06	16553	Anaerotruncus	TRUE	reported	TcFSZN	0.3091	textfile	0.00124142	20.5722
4	88163243	rs115414803	C	A	-0.144356	0.0317524	6.83473e-06	9273	Anaerotruncus	TRUE	reported	TcFSZN	0.0586	textfile	0.00222397	20.6644
11	54908652	rs2704155	A	T	-0.106235	0.0234815	5.4183e-06	12419	Anaerotruncus	TRUE	reported	TcFSZN	0.9652	textfile	0.00164544	20.465
3	10593224	rs6795673	T	C	0.0538565	0.0105251	3.37909e-07	18301	Bacteroides	TRUE	reported	HLYKB0	0.4115	textfile	0.00142865	26.1803
6	29143451	rs28757219	A	T	0.0818398	0.0170319	1.2942e-06	14833	Bacteroides	TRUE	reported	HLYKB0	0.1521	textfile	0.00155418	23.0859
13	24910476	rs9507307	T	C	0.0604456	0.0129128	2.1271e-06	18184	Bacteroides	TRUE	reported	HLYKB0	0.1899	textfile	0.00120359	21.91
20	58605432	rs66474973	T	G	0.0812515	0.0164479	6.80966e-07	17405	Bacteroides	TRUE	reported	HLYKB0	0.1153	textfile	0.0014001	24.4001
1	10644351	rs11585893	G	A	-0.0740746	0.0147633	1.79511e-06	17821	Bacteroides	TRUE	reported	HLYKB0	0.1481	textfile	0.00141067	25.1722
9	112855426	rs495004	G	C	-0.0607475	0.0129865	3.42092e-06	17707	Bacteroides	TRUE	reported	HLYKB0	0.2097	textfile	0.00123421	21.8787
19	24342250	rs17619981	G	T	0.0880978	0.0187002	2.68683e-06	15801	Bacteroides	TRUE	reported	HLYKB0	0.0656	textfile	0.00140263	22.1913
14	22045949	rs2023437	C	T	-0.0782325	0.0167634	5.01824e-06	17484	Bacteroides	TRUE	reported	HLYKB0	0.1243	textfile	0.00124414	21.7771
3	77215327	rs66710942	T	C	0.0488038	0.0107412	5.86259e-06	17821	Bacteroides	TRUE	reported	HLYKB0	0.4155	textfile	0.00115709	20.642
6	41519430	rs13207588	G	A	-0.059205	0.0131195	7.48504e-06	17707	Bacteroides	TRUE	reported	HLYKB0	0.2326	textfile	0.00114879	20.3627
3	62019400	rs2366421	A	T	-0.0528153	0.0117124	7.64945e-06	18299	Bacteroides	TRUE	reported	HLYKB0	0.2336	textfile	0.00110998	20.3319
1	102960989	rs1340391	C	T	-0.0592004	0.0132244	6.7301e-06	18302	Bacteroides	TRUE	reported	HLYKB0	0.1918	textfile	0.00109376	20.0377
4	5730954	rs2276875	G	A	-0.0697176	0.0139537	4.65027e-07	13893	Barnesiella	TRUE	reported	oLAn9q	0.2545	textfile	0.00179362	24.9599
6	110831148	rs2428166	A	G	-0.165859	0.0337309	8.50874e-07	8091	Barnesiella	TRUE	reported	oLAn9q	0.0487	textfile	0.00297936	24.172
12	54872438	rs60316894	T	C	-0.121478	0.025184	1.19064e-06	12717	Barnesiella	TRUE	reported	oLAn9q	0.0596	textfile	0.00182629	23.2637
3	181589155	rs35177866	G	A	0.0917125	0.0190133	2.94763e-06	13394	Barnesiella	TRUE	reported	oLAn9q	0.1243	textfile	0.00173411	23.2635
7	122021518	rs13242616	C	T	-0.0583747	0.0123176	2.29017e-06	13945	Barnesiella	TRUE	reported	oLAn9q	0.3698	textfile	0.00160798	22.4562
4	114546595	rs79795328	G	A	-0.0818645	0.0176441	4.23302e-06	13657	Barnesiella	TRUE	reported	oLAn9q	0.1252	textfile	0.00157382	21.5243
7	10076378	rs2057922	C	G	0.0915241	0.0194623	3.82634e-06	14208	Barnesiella	TRUE	reported	oLAn9q	0.1064	textfile	0.00155409	22.1117
6	23435415	rs199035	A	G	0.0559495	0.0119716	3.00294e-06	13945	Barnesiella	TRUE	reported	oLAn9q	0.5089	textfile	0.00156384	21.8388
3	44327429	rs62251337	G	A	-0.0690763	0.0149374	4.24161e-06	13945	Barnesiella	TRUE	reported	oLAn9q	0.1581	textfile	0.00153117	21.3818
5	54107036	rs77455852	G	T	-0.0891491	0.0195601	3.16354e-06	13394	Barnesiella	TRUE	reported	oLAn9q	0.1213	textfile	0.0015485	20.7696
6	148601905	rs11155559	C	T	0.0956023	0.0212961	8.91914e-06	13383	Barnesiella	TRUE	reported	oLAn9q	0.0954	textfile	0.00150359	20.1499
15	87145913	rs12909713	T	C	-0.0550716	0.0120039	4.94527e-06	14205	Barnesiella	TRUE	reported	oLAn9q	0.4692	textfile	0.00147954	21.045
2	180020849	rs113258194	G	A	0.098992	0.0214121	7.31119e-06	13945	Barnesiella	TRUE	reported	oLAn9q	0.1024	textfile	0.00153038	21.3708
1	206216607	rs28479800	T	A	-0.09152	0.0210002	7.93418e-06	12399	Barnesiella	TRUE	reported	oLAn9q	0.0974	textfile	0.00152944	18.9895
8	105458416	rs76181748	T	C	-0.0778559	0.017164	6.7766e-06	14201	Barnesiella	TRUE	reported	oLAn9q	0.1441	textfile	0.00144677	20.5724
4	102616869	rs72684847	C	T	-0.114369	0.0253873	6.76169e-06	12984	Barnesiella	TRUE	reported	oLAn9q	0.0656	textfile	0.00156062	20.2917
8	25834694	rs28418786	G	C	-0.0791324	0.0174957	6.47627e-06	13698	Barnesiella	TRUE	reported	oLAn9q	0.1561	textfile	0.00149122	20.4542
2	136616754	rs182549	T	C	0.119703	0.0127294	1.27822e-20	14778	Bifidobacterium	TRUE	reported	hB5c0v	0.4911	textfile	0.0059483	88.418
13	112859829	rs7322849	C	T	0.112428	0.0201813	1.08368e-08	14778	Bifidobacterium	TRUE	reported	hB5c0v	0.0964	textfile	0.0020957	31.0311
12	20378911	rs10841473	C	G	-0.0624207	0.0129438	1.64522e-06	14777	Bifidobacterium	TRUE	reported	hB5c0v	0.2704	textfile	0.00157131	23.2526
5	537890	rs56108664	C	T	0.0729971	0.0157926	2.4402e-06	13916	Bifidobacterium	TRUE	reported	hB5c0v	0.1849	textfile	0.00153294	21.362
7	48090746	rs2686790	C	T	0.070741	0.0157926	7.49893e-06	14778	Bifidobacterium	TRUE	reported	hB5c0v	0.1153	textfile	0.00135591	20.0621
2	49906864	rs4567981	A	T	0.0562084	0.0117923	1.92831e-06	14666	Bifidobacterium	TRUE	reported	hB5c0v	0.4394	textfile	0.00154675	22.7167
10	126089703	rs2491158	A	G	0.0712624	0.015983	8.04716e-06	14021	Bifidobacterium	TRUE	reported	hB5c0v	0.1819	textfile	0.00141583	19.8766
5	169748189	rs76671854	G	C	-0.0846055	0.0184003	3.9567e-06	13806	Bifidobacterium	TRUE	reported	hB5c0v	0.1252	textfile	0.00152902	21.1389
21	31861790	rs75344046	T	C	0.232354	0.0505979	4.86354e-06	3856	Bifidobacterium	TRUE	reported	hB5c0v	0.0497	textfile	0.00543914	21.0771
17	72897722	rs540489	G	T	-0.0637641	0.0138746	5.19458e-06	14561	Bifidobacterium	TRUE	reported	hB5c0v	0.2336	textfile	0.00144841	21.118
6	14617591	rs857444	T	C	0.0558234	0.0121219	3.57097e-06	14777	Bifidobacterium	TRUE	reported	hB5c0v	0.3608	textfile	0.00143311	21.2047
1	207003374	rs12022129	A	G	0.0619356	0.0138937	7.99643e-06	14776	Bifidobacterium	TRUE	reported	hB5c0v	0.2207	textfile	0.00134308	19.8693
2	189805784	rs62181700	A	G	-0.0624643	0.0131205	2.17246e-06	14774	Bifidobacterium	TRUE	reported	hB5c0v	0.2813	textfile	0.00153179	22.6622
4	1517826	rs55888705	G	A	0.0546319	0.0121139	6.67019e-06	14777	Bifidobacterium	TRUE	reported	hB5c0v	0.3867	textfile	0.0013745	20.3362
22	18354272	rs5746486	C	T	-0.0536216	0.0120801	8.99955e-06	14778	Bifidobacterium	TRUE	reported	hB5c0v	0.3539	textfile	0.00133152	19.7008
5	142793467	rs73797465	G	T	-0.0953566	0.0209237	4.38162e-06	14666	Bifidobacterium	TRUE	reported	hB5c0v	0.0865	textfile	0.00141417	20.7667
6	20505628	rs116261629	C	G	0.128112	0.0261358	8.62329e-07	11276	Bilophila	TRUE	reported	Udawe3	0.0716	textfile	0.00212632	24.0233
9	4940871	rs1571225	T	C	0.0826826	0.0170621	1.12289e-06	12854	Bilophila	TRUE	reported	Udawe3	0.1491	textfile	0.0018236	23.4797
20	61980991	rs3827020	T	C	0.0766479	0.0160642	1.78875e-06	12628	Bilophila	TRUE	reported	Udawe3	0.1899	textfile	0.00179955	22.7621
1	103299921	rs1241171	A	G	-0.0692654	0.0150148	4.24037e-06	12856	Bilophila	TRUE	reported	Udawe3	0.2157	textfile	0.0016526	21.2777
7	138583840	rs7802841	A	C	0.0670097	0.0137701	1.76952e-06	12856	Bilophila	TRUE	reported	Udawe3	0.3509	textfile	0.00183865	23.6775
14	67640571	rs8013541	T	A	-0.0571991	0.0125673	5.47538e-06	12856	Bilophila	TRUE	reported	Udawe3	0.4235	textfile	0.00160876	20.7123
3	194419531	rs6793291	A	C	0.112729	0.0241633	3.1132e-06	11051	Bilophila	TRUE	reported	Udawe3	0.0924	textfile	0.00196564	21.7611
7	123174986	rs1917709	T	A	0.118509	0.026742	7.36957e-06	10886	Bilophila	TRUE	reported	Udawe3	0.0537	textfile	0.00180081	19.6354
15	50011554	rs542415	C	T	-0.0613623	0.0133436	4.70948e-06	12777	Bilophila	TRUE	reported	Udawe3	0.34	textfile	0.00165238	21.1441
8	109990939	rs72676854	C	T	0.123209	0.026882	5.62268e-06	11616	Bilophila	TRUE	reported	Udawe3	0.0656	textfile	0.00180517	21.0031
18	3765773	rs4798126	A	G	0.073288	0.016799	7.14662e-06	12777	Bilophila	TRUE	reported	Udawe3	0.1501	textfile	0.00148739	19.0297
12	100786847	rs1969927	A	G	0.0564589	0.0126935	9.0722e-06	12777	Bilophila	TRUE	reported	Udawe3	0.3797	textfile	0.00154597	19.7804
8	90878338	rs60178956	A	G	-0.0624818	0.0141485	8.05619e-06	12777	Bilophila	TRUE	reported	Udawe3	0.2346	textfile	0.00152403	19.4993
7	47211732	rs2728491	T	G	-0.0627416	0.0139456	6.33255e-06	12856	Bilophila	TRUE	reported	Udawe3	0.3101	textfile	0.00157197	20.2379
7	9510367	rs2713349	T	A	0.0617228	0.0140174	8.63249e-06	12853	Bilophila	TRUE	reported	Udawe3	0.2545	textfile	0.00150624	19.3859
17	9121579	rs9899990	G	A	-0.102702	0.0233878	9.06691e-06	12088	Bilophila	TRUE	reported	Udawe3	0.0656	textfile	0.0015927	19.2801
13	102402685	rs11069458	C	T	-0.0680947	0.015503	7.71547e-06	12856	Bilophila	TRUE	reported	Udawe3	0.1899	textfile	0.00149843	19.2898
16	77238810	rs11149971	T	C	0.117605	0.02339	1.03934e-06	16255	Blautia	TRUE	reported	B9luQr	0.0537	textfile	0.00155285	25.2777
17	16895873	rs12453000	T	C	0.0625335	0.0129987	1.26117e-06	17815	Blautia	TRUE	reported	B9luQr	0.2197	textfile	0.0012974	23.1406
1	175757311	rs115043014	A	G	-0.206605	0.043992	5.186e-06	4902	Blautia	TRUE	reported	B9luQr	0.0437	textfile	0.00447934	22.0475
7	124210039	rs67794373	T	C	0.0601709	0.0123443	1.00003e-06	18158	Blautia	TRUE	reported	B9luQr	0.2137	textfile	0.00130679	23.7571
7	68396262	rs117001700	C	T	0.196414	0.0441122	8.83912e-06	4965	Blautia	TRUE	reported	B9luQr	0.0437	textfile	0.00397721	19.8177
19	1043103	rs72973581	G	A	0.125169	0.0265408	1.73934e-06	12764	Blautia	TRUE	reported	B9luQr	0.0547	textfile	0.0017395	22.2381
19	13420917	rs4926264	C	T	0.0826207	0.0178239	5.10293e-06	18276	Blautia	TRUE	reported	B9luQr	0.0785	textfile	0.0011743	21.4844
9	1866537	rs7860714	G	A	-0.0502178	0.0109853	4.09147e-06	18162	Blautia	TRUE	reported	B9luQr	0.334	textfile	0.00114929	20.8952
11	87805911	rs682885	G	A	-0.0493376	0.0107359	4.4908e-06	18274	Blautia	TRUE	reported	B9luQr	0.4165	textfile	0.00115437	21.117
1	219117743	rs2788271	G	T	-0.0575596	0.0133492	7.16388e-06	18276	Blautia	TRUE	reported	B9luQr	0.165	textfile	0.00101626	18.59
14	78062644	rs113271346	T	C	0.0782682	0.0172116	6.85386e-06	17465	Blautia	TRUE	reported	B9luQr	0.1183	textfile	0.00118262	20.6765
6	74605806	rs3005511	G	A	0.0501085	0.0110768	6.18905e-06	18276	Blautia	TRUE	reported	B9luQr	0.336	textfile	0.00111848	20.4621
6	9298640	rs16892041	C	T	-0.0622605	0.0141804	8.82028e-06	18276	Blautia	TRUE	reported	B9luQr	0.171	textfile	0.00105368	19.2753
2	153453410	rs56221232	C	T	0.0828027	0.0167401	7.6194e-07	17133	Butyricicoccus	TRUE	reported	tt56Rn	0.1083	textfile	0.00142601	24.4638
4	7460153	rs2017189	T	G	-0.0506956	0.011024	3.87256e-06	17133	Butyricicoccus	TRUE	reported	tt56Rn	0.4215	textfile	0.0012328	21.1451
13	100213990	rs7322368	C	T	0.0815733	0.0183167	5.5178e-06	17134	Butyricicoccus	TRUE	reported	tt56Rn	0.0845	textfile	0.00115623	19.8314
18	22899113	rs75238760	A	T	0.0619423	0.0139942	6.797e-06	17022	Butyricicoccus	TRUE	reported	tt56Rn	0.1938	textfile	0.00114966	19.5897
13	27018240	rs12585793	C	T	-0.262206	0.0564729	5.79191e-06	3135	Butyricicoccus	TRUE	reported	tt56Rn	0.0527	textfile	0.00682955	21.5441
7	157688150	rs62478070	G	T	0.224039	0.0494959	5.9377e-06	4007	Butyricicoccus	TRUE	reported	tt56Rn	0.0437	textfile	0.00508716	20.4782
10	126908208	rs4962426	T	G	0.0614216	0.0135979	7.3849e-06	16889	Butyricicoccus	TRUE	reported	tt56Rn	0.1978	textfile	0.00120662	20.4007
2	191304149	rs10084203	G	A	0.0549699	0.0123563	8.58646e-06	17135	Butyricicoccus	TRUE	reported	tt56Rn	0.2416	textfile	0.00115369	19.789
1	67379595	rs12034718	G	A	0.0701199	0.0158213	9.57686e-06	16237	Butyricicoccus	TRUE	reported	tt56Rn	0.165	textfile	0.00120827	19.64
21	16550389	rs113054641	A	G	-0.144881	0.0274574	1.73694e-07	9949	Butyricimonas	TRUE	reported	HNXdVP	0.0845	textfile	0.00279069	27.8367
5	159867647	rs62390301	C	T	-0.0872983	0.0174893	7.41905e-07	10634	Butyricimonas	TRUE	reported	HNXdVP	0.1829	textfile	0.00233752	24.9107
10	72711156	rs7083431	C	A	0.0703539	0.0144439	8.8546e-07	10737	Butyricimonas	TRUE	reported	HNXdVP	0.3549	textfile	0.0022048	23.7208
5	62119947	rs2642760	C	G	0.0713357	0.0145396	8.5808e-07	10634	Butyricimonas	TRUE	reported	HNXdVP	0.3767	textfile	0.00225856	24.0674
3	127468661	rs782080	A	T	0.0653488	0.0137973	2.23398e-06	10733	Butyricimonas	TRUE	reported	HNXdVP	0.4066	textfile	0.00208572	22.4286
16	22172866	rs1862649	A	G	0.113124	0.0248176	4.76256e-06	10123	Butyricimonas	TRUE	reported	HNXdVP	0.0915	textfile	0.00204828	20.7732
12	129438771	rs12304031	A	G	-0.086278	0.0196846	6.70067e-06	10658	Butyricimonas	TRUE	reported	HNXdVP	0.1292	textfile	0.00179924	19.2072
2	83093264	rs71428626	T	G	-0.133188	0.0289905	4.80413e-06	9776	Butyricimonas	TRUE	reported	HNXdVP	0.0726	textfile	0.00215438	21.1024
3	78740009	rs78453362	G	A	-0.14948	0.0327073	4.0581e-06	8207	Butyricimonas	TRUE	reported	HNXdVP	0.0577	textfile	0.00253858	20.882
5	997217	rs326049	G	C	0.0759694	0.0167617	8.1865e-06	10557	Butyricimonas	TRUE	reported	HNXdVP	0.2048	textfile	0.00194202	20.5379
19	49162501	rs62130338	A	G	-0.0732608	0.0158324	3.8981e-06	10557	Butyricimonas	TRUE	reported	HNXdVP	0.2624	textfile	0.00202409	21.4076
8	4834406	rs9657374	T	C	0.0680719	0.0148172	4.50359e-06	10737	Butyricimonas	TRUE	reported	HNXdVP	0.3022	textfile	0.00196185	21.1018
18	34091618	rs12458763	C	A	0.122037	0.0269587	6.36646e-06	10383	Butyricimonas	TRUE	reported	HNXdVP	0.0716	textfile	0.00196972	20.488
15	80528373	rs2114713	T	G	0.062721	0.0138998	6.87713e-06	10734	Butyricimonas	TRUE	reported	HNXdVP	0.4513	textfile	0.00189333	20.3577
1	45082825	rs270727	C	G	-0.0694173	0.0150795	5.38157e-06	10634	Butyricimonas	TRUE	reported	HNXdVP	0.3221	textfile	0.00198883	21.1874
10	72443070	rs72814525	G	A	0.0664154	0.0149766	8.24599e-06	10736	Butyricimonas	TRUE	reported	HNXdVP	0.3231	textfile	0.0018284	19.662
11	56664962	rs11228830	G	A	0.135265	0.0298411	6.55162e-06	8974	Butyricimonas	TRUE	reported	HNXdVP	0.0706	textfile	0.00228434	20.542
14	76065563	rs72723662	T	C	0.224078	0.0449336	7.86241e-07	3073	Butyrivibrio	TRUE	reported	6AFMe0	0.1004	textfile	0.00802773	24.8527
1	235580646	rs7412979	G	C	0.186779	0.0389112	1.70567e-06	3480	Butyrivibrio	TRUE	reported	6AFMe0	0.0875	textfile	0.00657748	23.0279
6	111780705	rs7752361	G	A	-0.11923	0.0239975	7.69113e-07	3481	Butyrivibrio	TRUE	reported	6AFMe0	0.504	textfile	0.00704156	24.6713
13	27292666	rs4537857	C	T	-0.12459	0.0260992	1.80192e-06	3482	Butyrivibrio	TRUE	reported	6AFMe0	0.2922	textfile	0.00650203	22.7752
7	150596929	rs11761679	C	T	0.154775	0.0321539	2.20231e-06	3482	Butyrivibrio	TRUE	reported	6AFMe0	0.1561	textfile	0.00661038	23.1572
17	20575697	rs16941336	T	C	0.127488	0.0267936	1.53182e-06	3482	Butyrivibrio	TRUE	reported	6AFMe0	0.2644	textfile	0.00645996	22.6268
18	10267733	rs77356209	C	T	0.216874	0.0483299	6.6643e-06	3379	Butyrivibrio	TRUE	reported	6AFMe0	0.0477	textfile	0.00592401	20.1246
14	34150977	rs74622183	G	A	-0.201027	0.0428204	2.45748e-06	3478	Butyrivibrio	TRUE	reported	6AFMe0	0.0875	textfile	0.00629702	22.0272
6	21960091	rs7763512	A	G	0.119846	0.0253367	3.10655e-06	3259	Butyrivibrio	TRUE	reported	6AFMe0	0.3827	textfile	0.0068185	22.3603
10	22587900	rs142855850	G	A	0.205013	0.0457138	6.85543e-06	3234	Butyrivibrio	TRUE	reported	6AFMe0	0.1014	textfile	0.00618069	20.1002
6	53939724	rs9349693	G	A	0.117973	0.0259861	5.54958e-06	3482	Butyrivibrio	TRUE	reported	6AFMe0	0.3111	textfile	0.00588424	20.5984
20	811507	rs486484	G	A	-0.108349	0.0240008	6.61084e-06	3456	Butyrivibrio	TRUE	reported	6AFMe0	0.4712	textfile	0.00586231	20.3678
5	128976021	rs17163238	A	G	0.140987	0.0309117	5.51196e-06	3482	Butyrivibrio	TRUE	reported	6AFMe0	0.1998	textfile	0.00593876	20.7904
3	54288503	rs4928024	G	A	-0.17471	0.0389333	8.18641e-06	3481	Butyrivibrio	TRUE	reported	6AFMe0	0.0984	textfile	0.00575155	20.1254
6	148403405	rs1007475	T	G	0.118065	0.0261271	7.92312e-06	3482	Butyrivibrio	TRUE	reported	6AFMe0	0.2942	textfile	0.00583036	20.4086
9	119693164	rs16934069	C	T	-0.133784	0.0299444	8.8591e-06	3482	Butyrivibrio	TRUE	reported	6AFMe0	0.1988	textfile	0.00569991	19.9494
1	224688107	rs4294381	C	T	0.112197	0.023186	1.3685e-06	6145	CandidatusSoleaferrea	TRUE	reported	qxrX68	0.1799	textfile	0.00379606	23.4081
8	138638199	rs10090365	G	A	-0.0834413	0.0180989	4.17309e-06	6145	CandidatusSoleaferrea	TRUE	reported	qxrX68	0.5586	textfile	0.00344697	21.248
3	137945192	rs4678258	C	T	0.0986136	0.0215646	5.53183e-06	6101	CandidatusSoleaferrea	TRUE	reported	qxrX68	0.2763	textfile	0.00341588	20.9049
8	123882833	rs10108780	G	A	-0.092834	0.0199807	3.64079e-06	5999	CandidatusSoleaferrea	TRUE	reported	qxrX68	0.2674	textfile	0.00358555	21.5799
10	82879688	rs386526	G	C	0.0818459	0.0180086	8.33076e-06	6144	CandidatusSoleaferrea	TRUE	reported	qxrX68	0.5169	textfile	0.00335061	20.6486
7	352368	rs36155147	T	C	0.104966	0.0240995	5.41138e-06	5958	CandidatusSoleaferrea	TRUE	reported	qxrX68	0.3618	textfile	0.00317395	18.9642
5	172758774	rs6881988	C	G	-0.0819131	0.018185	9.22889e-06	6140	CandidatusSoleaferrea	TRUE	reported	qxrX68	0.4443	textfile	0.00329365	20.2832
6	109376647	rs11153159	C	G	-0.12805	0.0285446	4.41523e-06	6101	CandidatusSoleaferrea	TRUE	reported	qxrX68	0.1292	textfile	0.00328761	20.1172
9	10611282	rs10809135	C	T	0.0834858	0.0182426	5.47174e-06	5999	CandidatusSoleaferrea	TRUE	reported	qxrX68	0.4911	textfile	0.00347903	20.9366
2	19885907	rs9973954	G	A	0.0892075	0.0195401	5.94796e-06	6145	CandidatusSoleaferrea	TRUE	reported	qxrX68	0.3062	textfile	0.0033803	20.8356
12	115352769	rs6489992	G	A	-0.0840437	0.0187031	7.88786e-06	6142	CandidatusSoleaferrea	TRUE	reported	qxrX68	0.3847	textfile	0.0032768	20.1857
15	62394540	rs6494306	G	A	-0.0969304	0.0214221	5.80051e-06	6145	CandidatusSoleaferrea	TRUE	reported	qxrX68	0.1968	textfile	0.0033207	20.467
4	52935445	rs12500231	T	A	0.0813853	0.0182696	7.67641e-06	6145	CandidatusSoleaferrea	TRUE	reported	qxrX68	0.4254	textfile	0.00321895	19.8379
14	76403542	rs7400877	C	T	-0.0951085	0.0212799	9.29448e-06	6145	CandidatusSoleaferrea	TRUE	reported	qxrX68	0.2505	textfile	0.00324017	19.9691
3	190349049	rs2193878	A	T	0.228255	0.0509241	9.45546e-06	3088	CandidatusSoleaferrea	TRUE	reported	qxrX68	0.0487	textfile	0.00646398	20.0776
19	47991441	rs830149	G	C	0.184647	0.0397237	9.58382e-06	5065	CandidatusSoleaferrea	TRUE	reported	qxrX68	0.0586	textfile	0.0042477	21.5979
1	240118443	rs12404911	T	C	0.140717	0.0304142	2.79891e-06	3239	Catenibacterium	TRUE	reported	ar2gW7	0.17	textfile	0.00656552	21.3931
4	122282768	rs77285108	A	G	-0.161826	0.0353447	3.6268e-06	3210	Catenibacterium	TRUE	reported	ar2gW7	0.1461	textfile	0.0064881	20.9497
7	57364320	rs73128290	G	A	0.129726	0.0284563	4.29372e-06	3239	Catenibacterium	TRUE	reported	ar2gW7	0.2634	textfile	0.00637546	20.7698
6	159485742	rs212393	A	G	-0.135254	0.0286209	3.62489e-06	3239	Catenibacterium	TRUE	reported	ar2gW7	0.3101	textfile	0.0068476	22.3185
6	105089665	rs7742829	T	C	0.11411	0.0251099	5.60729e-06	3239	Catenibacterium	TRUE	reported	ar2gW7	0.4195	textfile	0.0063356	20.6391
19	34076956	rs999354	A	T	0.0580248	0.0117185	7.00695e-07	16324	ChristensenellaceaeR.7group	TRUE	reported	uqtUx7	0.325	textfile	0.0014997	24.5148
10	126448374	rs78521377	T	C	0.124992	0.0274797	5.60674e-06	12605	ChristensenellaceaeR.7group	TRUE	reported	uqtUx7	0.0527	textfile	0.00163864	20.6857
7	118096925	rs62467127	T	C	0.114108	0.0251983	3.25362e-06	12719	ChristensenellaceaeR.7group	TRUE	reported	uqtUx7	0.0447	textfile	0.00160968	20.5033
18	67555560	rs17081797	G	A	-0.0904325	0.0204253	3.34031e-06	16324	ChristensenellaceaeR.7group	TRUE	reported	uqtUx7	0.0686	textfile	0.0011994	19.6001
19	49279227	rs62132810	G	A	-0.0828853	0.0179623	5.66711e-06	15066	ChristensenellaceaeR.7group	TRUE	reported	uqtUx7	0.1083	textfile	0.00141131	21.29
19	35883736	rs60954665	G	T	0.049815	0.0110787	7.13177e-06	16324	ChristensenellaceaeR.7group	TRUE	reported	uqtUx7	0.5099	textfile	0.00123702	20.2156
4	156131004	rs10461257	G	A	-0.0551969	0.0122069	6.50746e-06	15987	ChristensenellaceaeR.7group	TRUE	reported	uqtUx7	0.2853	textfile	0.00127731	20.4439
5	29352420	rs79150079	A	C	0.121547	0.0270977	9.41804e-06	11994	ChristensenellaceaeR.7group	TRUE	reported	uqtUx7	0.0716	textfile	0.00167466	20.1163
2	230943099	rs62190261	C	A	0.0958394	0.0214723	8.74023e-06	15274	ChristensenellaceaeR.7group	TRUE	reported	uqtUx7	0.0905	textfile	0.00130261	19.9193
9	83043376	rs892686	G	A	0.0514099	0.011136	3.96861e-06	16325	ChristensenellaceaeR.7group	TRUE	reported	uqtUx7	0.4513	textfile	0.00130382	21.31
18	1779609	rs73952017	T	C	-0.0862164	0.0194354	8.45769e-06	15274	ChristensenellaceaeR.7group	TRUE	reported	uqtUx7	0.0875	textfile	0.00128671	19.676
5	71186626	rs6890185	C	T	0.113424	0.0233137	1.12244e-06	4166	Clostridiuminnocuumgroup	TRUE	reported	URuq8g	0.3111	textfile	0.00564942	23.6579
18	6348227	rs61267978	C	T	0.14708	0.0320875	5.58513e-06	4165	Clostridiuminnocuumgroup	TRUE	reported	URuq8g	0.1243	textfile	0.00501918	21.0002
3	103025517	rs1948423	A	T	-0.108859	0.023425	3.4941e-06	4165	Clostridiuminnocuumgroup	TRUE	reported	URuq8g	0.3082	textfile	0.00515834	21.5855
1	8419420	rs6577484	A	G	0.160425	0.0360857	8.40602e-06	3858	Clostridiuminnocuumgroup	TRUE	reported	URuq8g	0.1481	textfile	0.00509671	19.7536
5	113126539	rs10074000	C	T	-0.102648	0.0227508	6.99943e-06	4048	Clostridiuminnocuumgroup	TRUE	reported	URuq8g	0.4135	textfile	0.00500366	20.3466
18	69274308	rs1942371	A	G	-0.157938	0.034187	4.06337e-06	3971	Clostridiuminnocuumgroup	TRUE	reported	URuq8g	0.1302	textfile	0.00534594	21.3321
5	9368158	rs40656	T	C	0.142664	0.0311021	8.6152e-06	4048	Clostridiuminnocuumgroup	TRUE	reported	URuq8g	0.1889	textfile	0.00517082	21.0299
6	143718234	rs71564433	A	T	-0.126746	0.0274657	7.8001e-06	4164	Clostridiuminnocuumgroup	TRUE	reported	URuq8g	0.1789	textfile	0.00508817	21.2853
15	59704208	rs77845139	G	A	-0.114993	0.0257186	8.40622e-06	4048	Clostridiuminnocuumgroup	TRUE	reported	URuq8g	0.2952	textfile	0.00491436	19.9817
12	30268485	rs10506058	G	A	0.0997048	0.0221926	8.92443e-06	4163	Clostridiuminnocuumgroup	TRUE	reported	URuq8g	0.3966	textfile	0.00482514	20.1747
5	95717619	rs4869133	A	G	-0.180591	0.0409505	7.24455e-06	3735	Clostridiuminnocuumgroup	TRUE	reported	URuq8g	0.0885	textfile	0.00517994	19.4374
6	165722832	rs550843	C	T	-0.0783246	0.0169209	2.05071e-06	14102	Clostridiumsensustricto1	TRUE	reported	pJdF7X	0.1491	textfile	0.00151708	21.4233
10	43270264	rs2795528	A	G	-0.184315	0.0392204	2.7204e-06	6366	Clostridiumsensustricto1	TRUE	reported	pJdF7X	0.0487	textfile	0.0034572	22.078
1	3041519	rs2817172	T	C	0.058139	0.0124492	2.76655e-06	13658	Clostridiumsensustricto1	TRUE	reported	pJdF7X	0.4125	textfile	0.0015943	21.8065
5	84997131	rs115807074	G	A	-0.22736	0.0492575	4.31688e-06	4229	Clostridiumsensustricto1	TRUE	reported	pJdF7X	0.0497	textfile	0.00501259	21.295
12	43485015	rs116847295	T	C	0.110021	0.0246032	4.58118e-06	12910	Clostridiumsensustricto1	TRUE	reported	pJdF7X	0.0755	textfile	0.00154659	19.9943
9	136710881	rs12341505	A	G	0.0810718	0.0180121	4.82174e-06	14118	Clostridiumsensustricto1	TRUE	reported	pJdF7X	0.1113	textfile	0.00143289	20.2558
1	83252771	rs11586026	T	A	0.110967	0.0250498	8.84988e-06	13095	Clostridiumsensustricto1	TRUE	reported	pJdF7X	0.0636	textfile	0.00149631	19.6206
1	155676492	rs11264403	A	G	-0.139062	0.0334454	7.75544e-06	7285	Clostridiumsensustricto1	TRUE	reported	pJdF7X	0.0398	textfile	0.00236745	17.2831
3	111482845	rs12490337	G	C	-0.0616879	0.0137581	7.49465e-06	14121	Clostridiumsensustricto1	TRUE	reported	pJdF7X	0.2455	textfile	0.00142167	20.1012
13	68610061	rs9541268	A	C	0.09597	0.0197312	8.79419e-07	12914	Collinsella	TRUE	reported	eDVLT4	0.0964	textfile	0.00182855	23.6535
17	47529492	rs2671662	G	C	-0.0567751	0.011945	2.2204e-06	14334	Collinsella	TRUE	reported	eDVLT4	0.4682	textfile	0.00157359	22.5883
2	195739311	rs73052258	A	G	0.0930178	0.0202658	1.7158e-06	14334	Collinsella	TRUE	reported	eDVLT4	0.0964	textfile	0.00146757	21.0641
21	29355467	rs2103510	A	G	0.0786551	0.0168217	2.42474e-06	14334	Collinsella	TRUE	reported	eDVLT4	0.1312	textfile	0.00152295	21.8602
4	149818294	rs75672793	G	A	-0.108908	0.0240522	6.13549e-06	12601	Collinsella	TRUE	reported	eDVLT4	0.0706	textfile	0.00162443	20.4995
11	107123199	rs10890671	C	T	-0.0537401	0.0118848	6.52136e-06	14334	Collinsella	TRUE	reported	eDVLT4	0.5268	textfile	0.00142438	20.4433
16	77283458	rs12921100	T	A	0.0563759	0.0127019	8.2257e-06	14334	Collinsella	TRUE	reported	eDVLT4	0.3171	textfile	0.00137242	19.6965
15	50026113	rs59414781	G	C	0.0668866	0.0149773	9.14723e-06	14334	Collinsella	TRUE	reported	eDVLT4	0.1799	textfile	0.00138944	19.9412
7	24465024	rs62448871	A	C	-0.0540309	0.0120324	6.78253e-06	14334	Collinsella	TRUE	reported	eDVLT4	0.4612	textfile	0.00140476	20.1613
19	31760841	rs1496626	C	T	-0.0722307	0.01616	6.78175e-06	14334	Collinsella	TRUE	reported	eDVLT4	0.1541	textfile	0.00139183	19.9755
19	56526640	rs149807560	A	C	-0.104264	0.0235841	7.0987e-06	13473	Collinsella	TRUE	reported	eDVLT4	0.0895	textfile	0.00144857	19.5419
10	8589813	rs11597285	T	G	-0.0537947	0.0120548	9.37615e-06	14334	Collinsella	TRUE	reported	eDVLT4	0.4245	textfile	0.00138734	19.911
1	88233128	rs305411	G	A	0.129218	0.0264518	1.00906e-06	6777	Coprobacter	TRUE	reported	mjQskb	0.1352	textfile	0.00350893	23.8567
3	46483717	rs3828477	T	G	-0.091218	0.019569	2.88974e-06	6798	Coprobacter	TRUE	reported	mjQskb	0.2813	textfile	0.00318606	21.7217
4	34852443	rs55672356	A	T	-0.193354	0.0413815	2.7369e-06	4903	Coprobacter	TRUE	reported	mjQskb	0.0527	textfile	0.00443306	21.8232
11	103549974	rs143662916	T	C	0.253264	0.0540141	3.07252e-06	3083	Coprobacter	TRUE	reported	mjQskb	0.0577	textfile	0.00708064	21.971
6	97234939	rs213863	T	C	-0.0887412	0.0188377	2.34883e-06	6798	Coprobacter	TRUE	reported	mjQskb	0.3091	textfile	0.00325385	22.1853
6	4714797	rs72821405	C	T	-0.147365	0.0319978	4.7576e-06	6177	Coprobacter	TRUE	reported	mjQskb	0.0885	textfile	0.00342203	21.2036
12	98289796	rs11532348	T	C	-0.103931	0.0226826	5.71184e-06	6364	Coprobacter	TRUE	reported	mjQskb	0.1829	textfile	0.00328806	20.9876
2	137223458	rs12996055	C	A	0.0921817	0.0209405	8.07639e-06	6570	Coprobacter	TRUE	reported	mjQskb	0.1918	textfile	0.00294084	19.3724
9	137784868	rs12684609	C	T	0.100827	0.0220366	6.10177e-06	6364	Coprobacter	TRUE	reported	mjQskb	0.1978	textfile	0.00327873	20.9279
15	91166608	rs5011652	C	G	0.0899597	0.020001	5.5105e-06	6783	Coprobacter	TRUE	reported	mjQskb	0.2455	textfile	0.00297358	20.224
2	32242452	rs74919520	A	G	0.125703	0.0276296	5.76326e-06	6387	Coprobacter	TRUE	reported	mjQskb	0.1282	textfile	0.00323028	20.6922
4	96389240	rs28402691	C	T	0.110695	0.0251199	9.55668e-06	6387	Coprobacter	TRUE	reported	mjQskb	0.167	textfile	0.00303115	19.4127
20	57574851	rs189356	A	G	0.0781125	0.0171916	6.26291e-06	6763	Coprobacter	TRUE	reported	mjQskb	0.5219	textfile	0.00304329	20.6385
4	3852385	rs76001613	G	C	0.21591	0.0493019	9.12599e-06	3385	Coprobacter	TRUE	reported	mjQskb	0.0696	textfile	0.00563389	19.1674
20	4319420	rs4277593	A	G	-0.0585649	0.0109914	1.13969e-07	16651	Coprococcus1	TRUE	reported	yvZTJh	0.4831	textfile	0.00170213	28.387
4	174468316	rs56405618	G	A	-0.08963	0.0186508	1.57195e-06	16379	Coprococcus1	TRUE	reported	yvZTJh	0.1113	textfile	0.00140803	23.0918
1	95424321	rs74101919	C	T	-0.0718989	0.0144651	1.03291e-06	16732	Coprococcus1	TRUE	reported	yvZTJh	0.1869	textfile	0.00147439	24.7029
1	30400301	rs1010560	A	C	0.0580232	0.0122722	1.95915e-06	16723	Coprococcus1	TRUE	reported	yvZTJh	0.2962	textfile	0.00133496	22.3517
11	134622282	rs73031725	C	T	0.167591	0.0355224	1.97917e-06	7206	Coprococcus1	TRUE	reported	yvZTJh	0.0606	textfile	0.00307938	22.2524
2	22079770	rs1519491	C	T	0.0499197	0.0113558	8.95283e-06	16733	Coprococcus1	TRUE	reported	yvZTJh	0.4085	textfile	0.00115355	19.3223
6	72529277	rs1576241	G	A	-0.0510343	0.0109535	3.32862e-06	16729	Coprococcus1	TRUE	reported	yvZTJh	0.4394	textfile	0.00129595	21.7056
3	165693143	rs73167075	C	T	0.0573137	0.0127573	8.56864e-06	16733	Coprococcus1	TRUE	reported	yvZTJh	0.2396	textfile	0.00120476	20.1812
11	124554061	rs12794898	T	G	0.0903299	0.0197212	4.91531e-06	15186	Coprococcus1	TRUE	reported	yvZTJh	0.0944	textfile	0.0013796	20.9767
10	15913820	rs946513	T	C	0.205899	0.0460018	8.61855e-06	4310	Coprococcus1	TRUE	reported	yvZTJh	0.0547	textfile	0.00462666	20.0243
6	150288094	rs1762123	T	C	-0.0891532	0.0198554	8.01468e-06	16724	Coprococcus1	TRUE	reported	yvZTJh	0.0716	textfile	0.00120407	20.1588
7	132556835	rs7784490	G	C	-0.0518543	0.0113136	4.55233e-06	16733	Coprococcus1	TRUE	reported	yvZTJh	0.3887	textfile	0.00125386	21.0047
14	29898456	rs12886051	C	G	-0.0521782	0.0118051	8.00779e-06	16633	Coprococcus1	TRUE	reported	yvZTJh	0.3429	textfile	0.00117317	19.5339
19	2600717	rs2907920	G	A	0.0561173	0.0126824	7.65327e-06	16040	Coprococcus1	TRUE	reported	yvZTJh	0.2903	textfile	0.00121915	19.5766
20	49266770	rs59936925	T	A	0.117085	0.0233995	9.37545e-07	10931	Coprococcus2	TRUE	reported	85RifR	0.1004	textfile	0.00228528	25.033
1	112139008	rs6677933	T	C	-0.0804405	0.0164216	1.18501e-06	11483	Coprococcus2	TRUE	reported	85RifR	0.2416	textfile	0.00208524	23.9906
14	86833255	rs1958519	A	T	0.0665288	0.0138558	1.57692e-06	11009	Coprococcus2	TRUE	reported	85RifR	0.4364	textfile	0.00208978	23.0503
4	131125786	rs72680320	C	T	-0.0649382	0.013919	2.27115e-06	11009	Coprococcus2	TRUE	reported	85RifR	0.4135	textfile	0.00197323	21.7623
9	25554068	rs2482516	T	C	0.0754415	0.0164619	4.72333e-06	11483	Coprococcus2	TRUE	reported	85RifR	0.2256	textfile	0.00182563	20.9984
10	129715759	rs35890118	G	A	-0.066536	0.0147661	8.25962e-06	11478	Coprococcus2	TRUE	reported	85RifR	0.3171	textfile	0.00176583	20.3005
1	4210455	rs9426473	G	A	0.0727361	0.0161662	6.30687e-06	11486	Coprococcus2	TRUE	reported	85RifR	0.2793	textfile	0.00175935	20.24
3	180544880	rs12634070	C	T	0.0736486	0.0164921	9.95104e-06	11457	Coprococcus2	TRUE	reported	85RifR	0.1928	textfile	0.0017376	19.9388
1	223688236	rs61823518	C	A	-0.0955381	0.0215724	6.68258e-06	10980	Coprococcus2	TRUE	reported	85RifR	0.0954	textfile	0.00178311	19.6099
5	34794789	rs10070053	G	A	0.0594312	0.0135375	7.64883e-06	11473	Coprococcus2	TRUE	reported	85RifR	0.4076	textfile	0.00167704	19.2697
19	40032132	rs8100692	C	T	0.0577411	0.0113476	4.16459e-07	15829	Coprococcus3	TRUE	reported	qxer6D	0.4274	textfile	0.00163305	25.8885
8	4128340	rs62481985	C	G	-0.0582385	0.0115052	4.1756e-07	15472	Coprococcus3	TRUE	reported	qxer6D	0.4364	textfile	0.00165335	25.6197
22	21331556	rs178271	C	T	0.145257	0.0294239	7.81088e-07	10794	Coprococcus3	TRUE	reported	qxer6D	0.0527	textfile	0.00225275	24.3665
2	240727657	rs13394391	T	C	-0.0709302	0.0150918	2.20317e-06	15834	Coprococcus3	TRUE	reported	qxer6D	0.16	textfile	0.00139311	22.0864
17	26104511	rs11080344	T	C	0.0516921	0.0113054	4.78692e-06	15835	Coprococcus3	TRUE	reported	qxer6D	0.4742	textfile	0.00131851	20.9036
1	149998497	rs7521171	A	G	-0.0596434	0.0129279	4.32242e-06	15472	Coprococcus3	TRUE	reported	qxer6D	0.338	textfile	0.00137382	21.2822
17	76343961	rs11077359	C	T	-0.0645443	0.0148833	9.63598e-06	15378	Coprococcus3	TRUE	reported	qxer6D	0.1998	textfile	0.00122148	18.8044
7	76357726	rs13247359	A	G	0.051211	0.0113031	7.32611e-06	15833	Coprococcus3	TRUE	reported	qxer6D	0.4801	textfile	0.00129481	20.5247
14	99141751	rs4575475	A	G	0.0619514	0.0137787	7.04284e-06	15154	Coprococcus3	TRUE	reported	qxer6D	0.2366	textfile	0.00133223	20.2128
9	13799809	rs10810043	G	A	0.0515518	0.0115923	9.27424e-06	15833	Coprococcus3	TRUE	reported	qxer6D	0.3897	textfile	0.00124751	19.7739
3	72207794	rs4677103	G	A	0.0977912	0.0197263	9.59557e-07	7983	DefluviitaleaceaeUCG011	TRUE	reported	rw4NC2	0.171	textfile	0.00306906	24.5696
4	147414743	rs72731813	T	C	-0.147383	0.0293796	4.33116e-07	7767	DefluviitaleaceaeUCG011	TRUE	reported	rw4NC2	0.0815	textfile	0.00322957	25.1588
9	8786663	rs112893842	C	T	0.11381	0.0232806	1.44535e-06	8183	DefluviitaleaceaeUCG011	TRUE	reported	rw4NC2	0.0974	textfile	0.00291203	23.8929
1	85205632	rs9725395	G	A	-0.13834	0.029554	3.51921e-06	8011	DefluviitaleaceaeUCG011	TRUE	reported	rw4NC2	0.0875	textfile	0.00272765	21.9055
21	41811003	rs55658617	C	T	0.174369	0.0362226	2.15292e-06	6663	DefluviitaleaceaeUCG011	TRUE	reported	rw4NC2	0.0696	textfile	0.00346579	23.1659
22	24804081	rs9608282	G	T	0.142939	0.0299793	2.52045e-06	7716	DefluviitaleaceaeUCG011	TRUE	reported	rw4NC2	0.0656	textfile	0.00293758	22.7273
7	79734541	rs28696126	T	A	-0.106503	0.0238473	6.62806e-06	7811	DefluviitaleaceaeUCG011	TRUE	reported	rw4NC2	0.1918	textfile	0.00254701	19.9404
1	118723685	rs1582238	C	T	0.0805036	0.0167257	1.56775e-06	7983	DefluviitaleaceaeUCG011	TRUE	reported	rw4NC2	0.3718	textfile	0.0028936	23.1609
10	66407366	rs4344384	T	G	0.0715978	0.0156309	4.83238e-06	8180	DefluviitaleaceaeUCG011	TRUE	reported	rw4NC2	0.4742	textfile	0.00255838	20.9761
4	120741726	rs2892880	A	G	0.0817755	0.0181686	6.82881e-06	8182	DefluviitaleaceaeUCG011	TRUE	reported	rw4NC2	0.2604	textfile	0.00246984	20.2533
14	97116904	rs11160353	A	T	-0.0691756	0.0147285	2.70303e-06	9234	Desulfovibrio	TRUE	reported	QDBP5U	0.508	textfile	0.00238321	22.0543
8	105462047	rs2853179	T	C	0.0811971	0.0174234	2.42439e-06	8949	Desulfovibrio	TRUE	reported	QDBP5U	0.2485	textfile	0.00242095	21.7128
2	198089911	rs16863365	G	A	0.109402	0.0226964	1.7945e-06	8776	Desulfovibrio	TRUE	reported	QDBP5U	0.1173	textfile	0.00264056	23.2296
1	68664315	rs12031543	C	T	-0.127185	0.0281887	6.54764e-06	8855	Desulfovibrio	TRUE	reported	QDBP5U	0.0755	textfile	0.00229369	20.3527
3	67478973	rs13066142	A	G	0.119141	0.0250891	3.78665e-06	9241	Desulfovibrio	TRUE	reported	QDBP5U	0.0934	textfile	0.0024343	22.5453
13	64264446	rs2590913	A	G	0.154496	0.0339396	6.65421e-06	7225	Desulfovibrio	TRUE	reported	QDBP5U	0.0726	textfile	0.0028598	20.7156
10	130170270	rs2032031	G	A	-0.0654931	0.0148681	9.14277e-06	9241	Desulfovibrio	TRUE	reported	QDBP5U	0.4732	textfile	0.00209532	19.3993
8	57972916	rs72647089	G	T	-0.106594	0.0239337	8.29763e-06	8985	Desulfovibrio	TRUE	reported	QDBP5U	0.1064	textfile	0.0022028	19.8314
5	52653978	rs7729080	A	C	-0.070287	0.0157691	9.95869e-06	9241	Desulfovibrio	TRUE	reported	QDBP5U	0.2893	textfile	0.00214528	19.8628
18	13447995	rs4797774	A	G	0.212582	0.0470044	5.64315e-06	3476	Desulfovibrio	TRUE	reported	QDBP5U	0.0686	textfile	0.00584988	20.4421
5	139410687	rs6580353	C	T	0.0770979	0.0169735	4.93857e-06	9241	Desulfovibrio	TRUE	reported	QDBP5U	0.2604	textfile	0.00222768	20.6275
8	138295725	rs11166701	A	G	-0.0655301	0.013186	5.50746e-07	11720	Dialister	TRUE	reported	oRh75T	0.5159	textfile	0.00210288	24.6934
11	10967286	rs517089	A	T	0.076227	0.0170411	5.13634e-06	11988	Dialister	TRUE	reported	oRh75T	0.169	textfile	0.00166629	20.0055
10	23199653	rs4747450	A	C	0.0668509	0.0147685	5.83729e-06	11987	Dialister	TRUE	reported	oRh75T	0.2664	textfile	0.00170642	20.4864
16	9336862	rs2314294	C	T	0.0865932	0.0193719	8.07899e-06	11339	Dialister	TRUE	reported	oRh75T	0.1183	textfile	0.00175907	19.9778
11	92267129	rs4753063	A	G	-0.0596297	0.0130052	4.85684e-06	11989	Dialister	TRUE	reported	oRh75T	0.4414	textfile	0.00175044	21.0194
7	150890034	rs2435610	C	A	0.0647131	0.0143314	5.93269e-06	11984	Dialister	TRUE	reported	oRh75T	0.2604	textfile	0.0016985	20.3861
4	23294359	rs10938938	A	G	-0.0773514	0.0170915	7.37063e-06	11401	Dialister	TRUE	reported	oRh75T	0.1938	textfile	0.00179331	20.4786
14	102458052	rs10138457	C	T	-0.113054	0.0261933	7.88122e-06	10968	Dialister	TRUE	reported	oRh75T	0.0716	textfile	0.00169561	18.6257
15	32955095	rs11071887	C	T	0.0662403	0.0146315	5.91407e-06	11989	Dialister	TRUE	reported	oRh75T	0.2634	textfile	0.00170664	20.4925
3	45809449	rs764177	A	C	-0.0601454	0.0135366	9.60772e-06	11988	Dialister	TRUE	reported	oRh75T	0.338	textfile	0.00164409	19.7385
9	25447080	rs76680460	A	G	-0.161296	0.0364332	8.19213e-06	7176	Dialister	TRUE	reported	oRh75T	0.0477	textfile	0.00272387	19.5944
1	172809633	rs75416973	G	A	0.0727223	0.016451	9.46091e-06	11402	Dialister	TRUE	reported	oRh75T	0.2256	textfile	0.00171091	19.5378
8	127905865	rs13279148	A	G	0.0715309	0.0150878	2.25283e-06	17605	Dorea	TRUE	reported	IbZfTq	0.166	textfile	0.00127511	22.4744
8	15768657	rs62503162	G	A	-0.0974091	0.0194379	7.46605e-07	16210	Dorea	TRUE	reported	IbZfTq	0.0875	textfile	0.00154684	25.11
6	116078810	rs12216169	A	T	0.0881722	0.0193683	5.33123e-06	16086	Dorea	TRUE	reported	IbZfTq	0.0835	textfile	0.00128669	20.7217
6	25078050	rs73729431	T	C	-0.13745	0.0299983	3.1674e-06	9596	Dorea	TRUE	reported	IbZfTq	0.0606	textfile	0.00218302	20.9897
17	70733523	rs4793307	T	C	0.0574165	0.0122472	4.0069e-06	17600	Dorea	TRUE	reported	IbZfTq	0.2455	textfile	0.00124723	21.9762
16	81803497	rs11150408	G	T	0.0488254	0.0109063	7.05777e-06	17215	Dorea	TRUE	reported	IbZfTq	0.4453	textfile	0.00116284	20.0393
3	6826520	rs345219	G	T	-0.0497368	0.0112621	8.8006e-06	17215	Dorea	TRUE	reported	IbZfTq	0.3757	textfile	0.00113167	19.5015
9	106815466	rs62583469	A	T	-0.0634136	0.0142227	5.77508e-06	16819	Dorea	TRUE	reported	IbZfTq	0.1988	textfile	0.00118056	19.8769
6	74605806	rs3005511	G	A	0.0516127	0.0112852	5.28702e-06	17610	Dorea	TRUE	reported	IbZfTq	0.336	textfile	0.00118636	20.9143
4	60992340	rs1899291	T	C	0.0697217	0.0150285	4.56686e-06	17609	Dorea	TRUE	reported	IbZfTq	0.1282	textfile	0.00122079	21.5208
11	8729057	rs3752849	A	G	0.163846	0.036608	7.68057e-06	5322	Dorea	TRUE	reported	IbZfTq	0.0328	textfile	0.00374984	20.0242
7	154978183	rs12537781	C	T	-0.055544	0.0125223	9.15137e-06	17608	Dorea	TRUE	reported	IbZfTq	0.2296	textfile	0.00111612	19.6724
2	45453805	rs3851328	G	T	-0.107774	0.0236527	4.17589e-06	5147	Eggerthella	TRUE	reported	yKJNFr	0.2664	textfile	0.0040176	20.754
7	38335954	rs2240838	G	A	0.0980582	0.0197653	7.36205e-07	5147	Eggerthella	TRUE	reported	yKJNFr	0.502	textfile	0.00475922	24.6033
21	29778032	rs2223081	A	G	0.102572	0.0221108	3.88889e-06	5147	Eggerthella	TRUE	reported	yKJNFr	0.2922	textfile	0.00416372	21.5119
1	9136139	rs112205261	C	T	-0.188618	0.0403613	3.34648e-06	5036	Eggerthella	TRUE	reported	yKJNFr	0.0577	textfile	0.00431788	21.8305
17	17098213	rs4985746	A	G	0.110522	0.0247653	5.71461e-06	4906	Eggerthella	TRUE	reported	yKJNFr	0.1789	textfile	0.00404322	19.9084
11	102461599	rs1784446	A	G	0.0907728	0.0198096	5.23136e-06	5147	Eggerthella	TRUE	reported	yKJNFr	0.4423	textfile	0.00406292	20.989
20	55647869	rs76663501	T	C	0.175349	0.0378576	4.82574e-06	4814	Eggerthella	TRUE	reported	yKJNFr	0.0815	textfile	0.00443674	21.4448
2	141337454	rs6430926	T	C	0.0879736	0.0197127	8.37122e-06	5147	Eggerthella	TRUE	reported	yKJNFr	0.5139	textfile	0.0038546	19.9087
4	70483957	rs2877457	A	G	-0.093486	0.0210208	9.02708e-06	5083	Eggerthella	TRUE	reported	yKJNFr	0.8678	textfile	0.00387606	19.7709
3	20807454	rs13070736	C	A	-0.121331	0.0272024	7.61915e-06	5147	Eggerthella	TRUE	reported	yKJNFr	0.1571	textfile	0.00385035	19.8866
15	65691324	rs67490567	C	T	0.108495	0.0245457	8.94216e-06	5083	Eggerthella	TRUE	reported	yKJNFr	0.1978	textfile	0.00382895	19.5297
8	50822676	rs3812426	A	G	0.106447	0.0224159	2.71687e-06	5583	Eisenbergiella	TRUE	reported	PZLgHE	0.2078	textfile	0.0040229	22.5425
15	53375201	rs1508033	C	A	0.091546	0.0195787	3.22889e-06	5580	Eisenbergiella	TRUE	reported	PZLgHE	0.3499	textfile	0.00390284	21.8553
11	124764527	rs12278566	A	T	-0.121065	0.0251658	1.65001e-06	5582	Eisenbergiella	TRUE	reported	PZLgHE	0.175	textfile	0.00412883	23.1344
15	36178565	rs2683098	T	C	0.107319	0.022515	2.2375e-06	5582	Eisenbergiella	TRUE	reported	PZLgHE	0.2237	textfile	0.00405372	22.7118
17	53367641	rs11079158	C	T	0.100627	0.022546	7.34849e-06	5582	Eisenbergiella	TRUE	reported	PZLgHE	0.2197	textfile	0.0035559	19.9128
8	55330814	rs13258851	G	A	0.137001	0.0302124	7.74648e-06	5583	Eisenbergiella	TRUE	reported	PZLgHE	0.0855	textfile	0.00366957	20.5553
2	19973210	rs12710729	A	C	0.0893384	0.0199069	9.8441e-06	5583	Eisenbergiella	TRUE	reported	PZLgHE	0.3708	textfile	0.00359448	20.1332
10	109417101	rs12257723	C	A	-0.0952742	0.0211569	8.85121e-06	5582	Eisenbergiella	TRUE	reported	PZLgHE	0.339	textfile	0.00361978	20.2717
21	21610254	rs4462860	A	G	0.0939071	0.0201104	4.16221e-06	5460	Eisenbergiella	TRUE	reported	PZLgHE	0.3439	textfile	0.00397769	21.7969
11	24001840	rs11027642	T	C	0.129006	0.0284844	4.91871e-06	5583	Eisenbergiella	TRUE	reported	PZLgHE	0.1243	textfile	0.00366052	20.5044
4	189060431	rs11938607	C	T	0.0978125	0.0216636	8.2182e-06	5583	Eisenbergiella	TRUE	reported	PZLgHE	0.2634	textfile	0.00363813	20.3786
3	111419486	rs1553971	G	T	0.120965	0.0263054	5.26837e-06	5583	Eisenbergiella	TRUE	reported	PZLgHE	0.161	textfile	0.00377325	21.1383
4	127336602	rs11098863	A	T	-0.0966008	0.0162677	3.05646e-09	7524	Enterorhabdus	TRUE	reported	LAQR99	0.4821	textfile	0.00466477	35.2528
10	20280612	rs7923280	T	A	0.0860019	0.0169148	5.23856e-07	7524	Enterorhabdus	TRUE	reported	LAQR99	0.3946	textfile	0.00342407	25.8443
2	19611953	rs114731706	G	T	0.182308	0.0382298	2.17342e-06	5956	Enterorhabdus	TRUE	reported	LAQR99	0.0835	textfile	0.00380363	22.7333
11	62174193	rs3017103	G	A	0.0980897	0.0208995	2.94044e-06	7524	Enterorhabdus	TRUE	reported	LAQR99	0.1899	textfile	0.00291916	22.0222
12	69515102	rs73331712	C	T	0.26199	0.055123	4.84923e-06	3109	Enterorhabdus	TRUE	reported	LAQR99	0.0427	textfile	0.00721335	22.5747
2	236439879	rs77655283	A	G	0.132988	0.0298306	5.88042e-06	7494	Enterorhabdus	TRUE	reported	LAQR99	0.0686	textfile	0.00264506	19.8694
6	37567189	rs9470637	T	A	-0.0755513	0.0166263	5.69624e-06	7524	Enterorhabdus	TRUE	reported	LAQR99	0.4026	textfile	0.00273687	20.6432
19	35863028	rs424715	C	T	0.0818743	0.0174855	4.4088e-06	7524	Enterorhabdus	TRUE	reported	LAQR99	0.5537	textfile	0.00290555	21.9192
8	113109756	rs10098492	C	T	0.132323	0.0293688	6.40572e-06	7361	Enterorhabdus	TRUE	reported	LAQR99	0.0905	textfile	0.00275021	20.2946
7	89709883	rs2051957	T	C	0.0843291	0.0189864	8.89859e-06	7524	Enterorhabdus	TRUE	reported	LAQR99	0.2346	textfile	0.00261507	19.7221
17	10177708	rs7221249	G	A	0.0839861	0.0142741	4.30951e-09	9781	Erysipelatoclostridium	TRUE	reported	alD11O	0.5467	textfile	0.00352693	34.6119
1	42333631	rs710230	C	T	0.143381	0.0281514	6.3312e-07	9016	Erysipelatoclostridium	TRUE	reported	alD11O	0.0865	textfile	0.00286895	25.9352
4	25446787	rs4697572	G	A	-0.0810636	0.0163308	7.5935e-07	9779	Erysipelatoclostridium	TRUE	reported	alD11O	0.2455	textfile	0.00251333	24.6347
11	121876913	rs58236560	T	G	-0.111157	0.0234426	2.1612e-06	9368	Erysipelatoclostridium	TRUE	reported	alD11O	0.1372	textfile	0.00239428	22.4786
9	90586043	rs622418	G	A	-0.0668051	0.0143224	3.68156e-06	9783	Erysipelatoclostridium	TRUE	reported	alD11O	0.5109	textfile	0.00221895	21.7518
5	77815056	rs17804233	C	T	-0.0662914	0.0144203	4.58605e-06	9783	Erysipelatoclostridium	TRUE	reported	alD11O	0.4821	textfile	0.00215554	21.1289
2	34595533	rs1434153	A	G	-0.0684526	0.0152443	6.85295e-06	9662	Erysipelatoclostridium	TRUE	reported	alD11O	0.3211	textfile	0.00208253	20.1592
5	34892042	rs340991	G	A	-0.0740482	0.0158891	3.74942e-06	9781	Erysipelatoclostridium	TRUE	reported	alD11O	0.2982	textfile	0.00221555	21.714
8	38780606	rs6474512	C	A	0.067015	0.0143201	3.01546e-06	9783	Erysipelatoclostridium	TRUE	reported	alD11O	0.4513	textfile	0.0022336	21.8958
13	46372065	rs9590927	A	G	-0.0646003	0.0143479	6.39042e-06	9782	Erysipelatoclostridium	TRUE	reported	alD11O	0.494	textfile	0.00206806	20.2675
1	167818597	rs61806970	T	C	0.142548	0.0320688	9.0941e-06	8644	Erysipelatoclostridium	TRUE	reported	alD11O	0.0646	textfile	0.00228061	19.754
19	55857777	rs45480394	G	T	-0.0687134	0.0151835	7.66155e-06	9604	Erysipelatoclostridium	TRUE	reported	alD11O	0.3618	textfile	0.00212794	20.4761
11	36871523	rs2901723	A	C	0.0641339	0.0144295	8.79469e-06	9662	Erysipelatoclostridium	TRUE	reported	alD11O	0.503	textfile	0.00204043	19.7508
17	71411325	rs34528142	G	C	-0.0875551	0.0195556	6.12704e-06	9604	Erysipelatoclostridium	TRUE	reported	alD11O	0.171	textfile	0.00208287	20.0414
10	36394609	rs16936671	T	C	-0.0968026	0.0217883	6.04309e-06	9488	Erysipelatoclostridium	TRUE	reported	alD11O	0.1362	textfile	0.00207611	19.735
6	24292185	rs3804326	G	A	0.14147	0.0336352	9.85273e-06	7028	Erysipelatoclostridium	TRUE	reported	alD11O	0.0676	textfile	0.00251083	17.6855
10	125628540	rs28568391	G	A	-0.0583911	0.0118741	6.41953e-07	14544	ErysipelotrichaceaeUCG003	TRUE	reported	LZfMPM	0.4493	textfile	0.00165993	24.1788
8	91660344	rs11994308	T	C	0.115417	0.0242503	1.32563e-06	13558	ErysipelotrichaceaeUCG003	TRUE	reported	LZfMPM	0.0696	textfile	0.00166797	22.6488
15	86522244	rs76502207	C	T	0.144844	0.0289929	6.41121e-07	10740	ErysipelotrichaceaeUCG003	TRUE	reported	LZfMPM	0.0905	textfile	0.00231848	24.9537
18	46614602	rs10164067	G	T	-0.10326	0.0212405	1.13086e-06	14427	ErysipelotrichaceaeUCG003	TRUE	reported	LZfMPM	0.0746	textfile	0.00163549	23.6306
16	4076830	rs8053479	G	A	-0.0838212	0.0186509	5.83413e-06	13813	ErysipelotrichaceaeUCG003	TRUE	reported	LZfMPM	0.1412	textfile	0.00146011	20.195
7	33684926	rs17798136	A	G	0.158818	0.0347674	3.23598e-06	7421	ErysipelotrichaceaeUCG003	TRUE	reported	LZfMPM	0.0616	textfile	0.00280395	20.861
18	43034126	rs59104037	G	A	-0.0951263	0.0204742	4.48256e-06	14848	ErysipelotrichaceaeUCG003	TRUE	reported	LZfMPM	0.0815	textfile	0.00145174	21.5838
19	57828980	rs11666127	G	A	-0.0719187	0.0161371	7.90414e-06	13813	ErysipelotrichaceaeUCG003	TRUE	reported	LZfMPM	0.171	textfile	0.0014359	19.8597
6	24220160	rs62403464	C	T	-0.0731743	0.0156516	3.43738e-06	14899	ErysipelotrichaceaeUCG003	TRUE	reported	LZfMPM	0.164	textfile	0.0014649	21.8546
4	113256737	rs59068084	G	T	0.0564772	0.0120224	3.11742e-06	14544	ErysipelotrichaceaeUCG003	TRUE	reported	LZfMPM	0.4215	textfile	0.00151504	22.0651
7	20554814	rs73074432	T	C	0.072154	0.0164378	9.9902e-06	14217	ErysipelotrichaceaeUCG003	TRUE	reported	LZfMPM	0.166	textfile	0.00135344	19.2652
11	7765096	rs4758231	T	G	-0.0551754	0.0122047	6.54912e-06	14890	ErysipelotrichaceaeUCG003	TRUE	reported	LZfMPM	0.3499	textfile	0.00137072	20.4353
16	80167277	rs74988980	A	G	-0.133141	0.0348574	8.64276e-06	5944	ErysipelotrichaceaeUCG003	TRUE	reported	LZfMPM	0.0437	textfile	0.00244845	14.5844
2	175403951	rs75949021	C	T	-0.169667	0.0374238	3.57507e-06	6721	ErysipelotrichaceaeUCG003	TRUE	reported	LZfMPM	0.0457	textfile	0.00304887	20.548
5	32345671	rs6875357	T	C	0.165673	0.0353831	6.69637e-06	7034	ErysipelotrichaceaeUCG003	TRUE	reported	LZfMPM	0.0467	textfile	0.00310713	21.9175
14	47935928	rs79396538	G	C	0.0848148	0.0191146	8.63479e-06	13750	ErysipelotrichaceaeUCG003	TRUE	reported	LZfMPM	0.1034	textfile	0.00142984	19.6855
10	873148	rs12251396	G	A	-0.0705399	0.0158766	9.51839e-06	14211	ErysipelotrichaceaeUCG003	TRUE	reported	LZfMPM	0.1938	textfile	0.00138716	19.7376
7	31136897	rs2267739	C	G	0.115505	0.0237628	1.42478e-06	11853	Escherichia.Shigella	TRUE	reported	jr2jbg	0.0855	textfile	0.00198938	23.6231
11	134774845	rs1154904	G	A	-0.0613376	0.0130644	3.03751e-06	12002	Escherichia.Shigella	TRUE	reported	jr2jbg	0.4642	textfile	0.00183325	22.0395
21	39324484	rs73208162	G	A	-0.119296	0.024839	2.19391e-06	11073	Escherichia.Shigella	TRUE	reported	jr2jbg	0.0586	textfile	0.0020788	23.0623
7	140678199	rs113513883	G	A	0.172283	0.038041	5.27716e-06	6280	Escherichia.Shigella	TRUE	reported	jr2jbg	0.0577	textfile	0.00325541	20.5042
17	14173290	rs7502686	C	G	-0.136384	0.0302576	5.90386e-06	9990	Escherichia.Shigella	TRUE	reported	jr2jbg	0.0626	textfile	0.00202958	20.3127
2	236515155	rs57024273	C	T	0.0626172	0.0139919	9.70464e-06	11853	Escherichia.Shigella	TRUE	reported	jr2jbg	0.3181	textfile	0.00168684	20.0246
13	23253392	rs113127095	G	A	0.151009	0.0323434	3.33349e-06	8433	Escherichia.Shigella	TRUE	reported	jr2jbg	0.0517	textfile	0.00257829	21.7938
10	69394914	rs117092367	T	A	0.117362	0.0264533	9.65021e-06	10304	Escherichia.Shigella	TRUE	reported	jr2jbg	0.0885	textfile	0.0019066	19.6793
16	3750623	rs112767262	C	T	0.0732963	0.0163589	8.20636e-06	11771	Escherichia.Shigella	TRUE	reported	jr2jbg	0.1958	textfile	0.00170257	20.0717
3	3173016	rs11706043	A	T	0.075657	0.0164155	5.87272e-06	12001	Escherichia.Shigella	TRUE	reported	jr2jbg	0.1571	textfile	0.00176687	21.2381
9	136179347	rs592299	C	T	-0.0592004	0.0129486	4.76927e-06	11995	Escherichia.Shigella	TRUE	reported	jr2jbg	0.4682	textfile	0.00173958	20.8992
7	128054100	rs4731451	A	G	-0.0609885	0.0135157	7.4731e-06	12001	Escherichia.Shigella	TRUE	reported	jr2jbg	0.3718	textfile	0.00169381	20.3585
16	77711641	rs35555519	G	C	0.101976	0.0222883	4.92332e-06	12002	Escherichia.Shigella	TRUE	reported	jr2jbg	0.1143	textfile	0.00174113	20.93
5	79863544	rs118526	A	C	-0.0594401	0.013598	7.99566e-06	11853	Escherichia.Shigella	TRUE	reported	jr2jbg	0.3926	textfile	0.00160946	19.1045
1	48961903	rs2798105	G	A	-0.100851	0.0222045	8.24501e-06	11296	Escherichia.Shigella	TRUE	reported	jr2jbg	0.1183	textfile	0.00182289	20.6253
10	94185213	rs112617308	C	T	-0.170873	0.0362844	2.38033e-06	4001	Eubacteriumbrachygroup	TRUE	reported	01mRV1	0.0795	textfile	0.00551239	22.1662
22	26922534	rs9613196	A	T	-0.238718	0.0528561	4.98786e-06	3004	Eubacteriumbrachygroup	TRUE	reported	01mRV1	0.0765	textfile	0.00674439	20.3841
5	17460096	rs62348779	C	T	-0.201481	0.043286	3.78122e-06	3827	Eubacteriumbrachygroup	TRUE	reported	01mRV1	0.0815	textfile	0.00562938	21.6543
10	22892667	rs2913110	T	C	0.105143	0.022942	4.55806e-06	4001	Eubacteriumbrachygroup	TRUE	reported	01mRV1	0.3777	textfile	0.00522224	20.9934
4	184628931	rs4862235	A	G	0.104806	0.0225751	3.73143e-06	4000	Eubacteriumbrachygroup	TRUE	reported	01mRV1	0.4443	textfile	0.00535945	21.5425
2	218237281	rs12151423	G	A	0.101329	0.0227324	9.2705e-06	3854	Eubacteriumbrachygroup	TRUE	reported	01mRV1	0.4791	textfile	0.00512893	19.8585
4	6856564	rs73199919	C	T	-0.236717	0.0531335	8.15524e-06	3008	Eubacteriumbrachygroup	TRUE	reported	01mRV1	0.0567	textfile	0.00655522	19.835
11	80236833	rs6591893	A	G	0.108225	0.0240319	7.34344e-06	3999	Eubacteriumbrachygroup	TRUE	reported	01mRV1	0.3479	textfile	0.00504586	20.2706
22	48190598	rs720439	G	A	-0.111927	0.0251252	7.02827e-06	4001	Eubacteriumbrachygroup	TRUE	reported	01mRV1	0.2515	textfile	0.00493551	19.835
4	144665178	rs13139592	C	T	-0.145997	0.0327192	7.96753e-06	3842	Eubacteriumbrachygroup	TRUE	reported	01mRV1	0.1223	textfile	0.00515558	19.9
14	23060552	rs1384962	G	A	0.120888	0.0266264	6.99292e-06	4001	Eubacteriumbrachygroup	TRUE	reported	01mRV1	0.2107	textfile	0.00512557	20.6028
7	31085162	rs17159861	T	C	0.0962228	0.0168388	1.03787e-08	17380	Eubacteriumcoprostanoligenesgroup	TRUE	reported	Pj4fO2	0.1332	textfile	0.00187528	32.6499
7	16380806	rs9648214	C	T	-0.0828719	0.016431	2.5203e-07	17379	Eubacteriumcoprostanoligenesgroup	TRUE	reported	Pj4fO2	0.1183	textfile	0.0014616	25.4354
1	200638489	rs115325767	C	G	0.0783322	0.0174719	2.62197e-06	16555	Eubacteriumcoprostanoligenesgroup	TRUE	reported	Pj4fO2	0.0934	textfile	0.00121268	20.0978
15	36911598	rs12906958	T	C	-0.0533159	0.0115935	4.34803e-06	17380	Eubacteriumcoprostanoligenesgroup	TRUE	reported	Pj4fO2	0.3022	textfile	0.00121537	21.1464
15	86440997	rs4076415	G	T	0.0515152	0.0110294	1.98974e-06	16960	Eubacteriumcoprostanoligenesgroup	TRUE	reported	Pj4fO2	0.4006	textfile	0.00128464	21.8129
3	127139574	rs6762473	A	C	0.0521584	0.0112353	4.26113e-06	17377	Eubacteriumcoprostanoligenesgroup	TRUE	reported	Pj4fO2	0.3569	textfile	0.00123871	21.5493
10	2215931	rs10444197	G	A	-0.0505823	0.0113455	5.98464e-06	17380	Eubacteriumcoprostanoligenesgroup	TRUE	reported	Pj4fO2	0.3678	textfile	0.00114236	19.8746
10	84506096	rs2644213	A	G	0.0538845	0.0121245	9.85638e-06	17380	Eubacteriumcoprostanoligenesgroup	TRUE	reported	Pj4fO2	0.2366	textfile	0.00113517	19.7494
3	113794507	rs11720857	T	C	0.0630776	0.0144485	9.26255e-06	16960	Eubacteriumcoprostanoligenesgroup	TRUE	reported	Pj4fO2	0.1769	textfile	0.00112251	19.057
7	73306506	rs4717831	T	A	0.0786783	0.0174038	9.17719e-06	16854	Eubacteriumcoprostanoligenesgroup	TRUE	reported	Pj4fO2	0.1193	textfile	0.00121113	20.4348
15	97869293	rs62024432	T	C	-0.0769698	0.0172101	7.50207e-06	17271	Eubacteriumcoprostanoligenesgroup	TRUE	reported	Pj4fO2	0.1252	textfile	0.00115678	19.9996
3	81595477	rs76898927	A	G	0.123055	0.0266375	4.78979e-06	12197	Eubacteriumcoprostanoligenesgroup	TRUE	reported	Pj4fO2	0.0477	textfile	0.00174663	21.3374
7	33603146	rs1020520	G	T	-0.0590705	0.0132929	8.88975e-06	17371	Eubacteriumcoprostanoligenesgroup	TRUE	reported	Pj4fO2	0.2038	textfile	0.00113549	19.7448
12	32713919	rs11052069	C	T	0.0477832	0.0107833	9.37949e-06	17380	Eubacteriumcoprostanoligenesgroup	TRUE	reported	Pj4fO2	0.4344	textfile	0.00112851	19.6333
2	50797401	rs79895140	C	T	-0.0641017	0.0141153	8.61816e-06	16139	Eubacteriumcoprostanoligenesgroup	TRUE	reported	Pj4fO2	0.2167	textfile	0.00127623	20.6208
16	81820486	rs4583233	C	A	0.0670205	0.0128122	2.83852e-07	14327	Eubacteriumeligensgroup	TRUE	reported	WdR6ch	0.334	textfile	0.00190627	27.3595
10	83092007	rs265534	G	T	-0.0563756	0.0120127	2.26758e-06	14776	Eubacteriumeligensgroup	TRUE	reported	WdR6ch	0.4553	textfile	0.00148832	22.0212
2	115197171	rs72839198	G	C	0.155659	0.0375612	3.13914e-06	4926	Eubacteriumeligensgroup	TRUE	reported	WdR6ch	0.0557	textfile	0.00347427	17.1669
14	39301409	rs74606150	G	C	-0.196454	0.042565	4.24506e-06	5381	Eubacteriumeligensgroup	TRUE	reported	WdR6ch	0.0457	textfile	0.00394309	21.2938
6	70956815	rs6923695	G	T	0.103268	0.0229525	4.87406e-06	12891	Eubacteriumeligensgroup	TRUE	reported	WdR6ch	0.0567	textfile	0.00156784	20.2396
2	110260993	rs56080211	T	C	0.123093	0.0282743	9.1429e-06	10699	Eubacteriumeligensgroup	TRUE	reported	WdR6ch	0.0557	textfile	0.00176835	18.9496
14	77619186	rs158115	C	G	0.0915271	0.0190611	9.74185e-06	14678	Eubacteriumeligensgroup	TRUE	reported	WdR6ch	0.0924	textfile	0.00156839	23.0539
13	107563458	rs2200429	G	A	-0.0888825	0.0198479	5.29721e-06	14761	Eubacteriumeligensgroup	TRUE	reported	WdR6ch	0.0736	textfile	0.00135674	20.0514
11	31098691	rs182318	A	G	-0.0824941	0.0195615	8.39837e-06	14777	Eubacteriumeligensgroup	TRUE	reported	WdR6ch	0.0775	textfile	0.00120208	17.7821
7	51365152	rs12719051	G	A	0.0916626	0.0208183	7.11766e-06	12799	Eubacteriumeligensgroup	TRUE	reported	WdR6ch	0.1004	textfile	0.00151237	19.3831
2	71145246	rs3771393	T	C	0.130842	0.0266671	7.37909e-07	3792	Eubacteriumfissicatenagroup	TRUE	reported	3oHTIB	0.2843	textfile	0.00630853	24.0611
8	5433699	rs2733072	A	G	0.109644	0.0228306	1.49089e-06	3833	Eubacteriumfissicatenagroup	TRUE	reported	3oHTIB	0.4652	textfile	0.00598126	23.0521
11	115165111	rs7104872	A	G	0.138612	0.0291906	2.7315e-06	3829	Eubacteriumfissicatenagroup	TRUE	reported	3oHTIB	0.1779	textfile	0.00585437	22.5366
7	73043561	rs151257695	G	A	0.20951	0.0454847	3.09681e-06	3587	Eubacteriumfissicatenagroup	TRUE	reported	3oHTIB	0.0805	textfile	0.0058801	21.2049
18	45753272	rs11876297	C	T	0.131469	0.0281712	2.66556e-06	3396	Eubacteriumfissicatenagroup	TRUE	reported	3oHTIB	0.2157	textfile	0.00637228	21.7662
6	39940437	rs6934739	G	A	0.111463	0.0252788	9.75326e-06	3831	Eubacteriumfissicatenagroup	TRUE	reported	3oHTIB	0.2952	textfile	0.00504941	19.4323
14	89484373	rs10147907	G	T	0.172263	0.039601	8.27246e-06	3833	Eubacteriumfissicatenagroup	TRUE	reported	3oHTIB	0.0686	textfile	0.0049124	18.9123
3	39604954	rs1768152	C	T	0.139489	0.0316186	8.70054e-06	3590	Eubacteriumfissicatenagroup	TRUE	reported	3oHTIB	0.1372	textfile	0.005392	19.4514
10	96758467	rs11818408	A	G	0.10585	0.0237114	8.20015e-06	3590	Eubacteriumfissicatenagroup	TRUE	reported	3oHTIB	0.4771	textfile	0.00552041	19.9172
4	111885431	rs13116360	C	T	0.154124	0.0297185	2.94487e-07	10323	Eubacteriumhalliigroup	TRUE	reported	CgTbLq	0.0626	textfile	0.00259868	26.8908
3	110283389	rs949971	G	T	-0.0540164	0.0116101	3.29002e-06	16566	Eubacteriumhalliigroup	TRUE	reported	CgTbLq	0.3837	textfile	0.00130496	21.6436
1	34308917	rs10798999	T	C	0.0601661	0.0126752	2.60558e-06	16561	Eubacteriumhalliigroup	TRUE	reported	CgTbLq	0.2157	textfile	0.00135867	22.5288
7	148856720	rs60254196	G	A	-0.0522832	0.0111865	2.69672e-06	16238	Eubacteriumhalliigroup	TRUE	reported	CgTbLq	0.5408	textfile	0.00134344	21.8415
7	100635375	rs10808115	C	A	-0.0504747	0.0109922	4.42448e-06	16566	Eubacteriumhalliigroup	TRUE	reported	CgTbLq	0.4781	textfile	0.00127117	21.0825
15	62014160	rs74018587	T	C	0.208943	0.043822	3.70257e-06	3039	Eubacteriumhalliigroup	TRUE	reported	CgTbLq	0.0368	textfile	0.00742512	22.7188
3	23663416	rs6550770	C	T	-0.198087	0.0443545	4.823e-06	4279	Eubacteriumhalliigroup	TRUE	reported	CgTbLq	0.0517	textfile	0.00463956	19.9359
11	58040621	rs10501370	T	C	-0.115589	0.0252489	5.41918e-06	13824	Eubacteriumhalliigroup	TRUE	reported	CgTbLq	0.0527	textfile	0.00151376	20.9549
19	49214274	rs281379	G	A	-0.0499523	0.0112153	9.32796e-06	16130	Eubacteriumhalliigroup	TRUE	reported	CgTbLq	0.4602	textfile	0.00122835	19.8352
11	123789877	rs78056098	T	G	-0.0507411	0.0113758	8.28818e-06	16568	Eubacteriumhalliigroup	TRUE	reported	CgTbLq	0.3608	textfile	0.0011994	19.8931
3	195238086	rs138531890	G	A	0.153138	0.0349456	5.4306e-06	7710	Eubacteriumhalliigroup	TRUE	reported	CgTbLq	0.0537	textfile	0.00248455	19.1986
3	64664456	rs28584818	G	A	0.126115	0.0268627	4.43235e-06	11095	Eubacteriumhalliigroup	TRUE	reported	CgTbLq	0.0686	textfile	0.00198265	22.0372
11	11771637	rs117748144	C	T	-0.126582	0.028712	7.86002e-06	10861	Eubacteriumhalliigroup	TRUE	reported	CgTbLq	0.0427	textfile	0.00178637	19.4329
1	104524676	rs17474256	A	G	0.0810805	0.0184573	9.45445e-06	16460	Eubacteriumhalliigroup	TRUE	reported	CgTbLq	0.1233	textfile	0.001171	19.2949
18	48384463	rs630939	T	C	-0.0508914	0.0114352	9.15759e-06	16238	Eubacteriumhalliigroup	TRUE	reported	CgTbLq	0.3996	textfile	0.00121826	19.8037
4	183709536	rs17074066	C	T	-0.0813986	0.0189272	9.34905e-06	15804	Eubacteriumhalliigroup	TRUE	reported	CgTbLq	0.0915	textfile	0.00116892	18.4929
14	52185888	rs34297067	G	A	-0.186907	0.0341475	6.59784e-08	3271	Eubacteriumnodatumgroup	TRUE	reported	ysdnb1	0.1392	textfile	0.00907593	29.941
9	28245518	rs113893692	T	C	-0.185107	0.0403573	5.75702e-06	3195	Eubacteriumnodatumgroup	TRUE	reported	ysdnb1	0.0984	textfile	0.00654155	21.0247
9	96597985	rs77910827	T	C	0.201788	0.0413568	9.05381e-07	3271	Eubacteriumnodatumgroup	TRUE	reported	ysdnb1	0.1034	textfile	0.00722551	23.7921
10	9659749	rs61841040	T	G	0.160621	0.0341609	3.56141e-06	3295	Eubacteriumnodatumgroup	TRUE	reported	ysdnb1	0.166	textfile	0.00666479	22.0944
1	34529736	rs9425984	C	T	-0.130234	0.0292347	7.20681e-06	3294	Eubacteriumnodatumgroup	TRUE	reported	ysdnb1	0.2386	textfile	0.00598852	19.833
7	64894137	rs10263623	T	C	0.193496	0.0439023	8.90706e-06	3080	Eubacteriumnodatumgroup	TRUE	reported	ysdnb1	0.1044	textfile	0.0062674	19.4127
10	61322015	rs11006576	G	A	-0.110167	0.024593	7.98664e-06	3295	Eubacteriumnodatumgroup	TRUE	reported	ysdnb1	0.5129	textfile	0.00605327	20.0548
1	171060821	rs7880204	C	T	-0.125454	0.0275303	6.83884e-06	3294	Eubacteriumnodatumgroup	TRUE	reported	ysdnb1	0.2475	textfile	0.00626459	20.753
4	94712747	rs6818880	G	A	-0.110081	0.0245964	7.8254e-06	3291	Eubacteriumnodatumgroup	TRUE	reported	ysdnb1	0.4553	textfile	0.00604942	20.0176
7	135052348	rs10458299	C	T	-0.187753	0.041969	8.36714e-06	3271	Eubacteriumnodatumgroup	TRUE	reported	ysdnb1	0.0805	textfile	0.00608115	20.0009
8	4954912	rs7827125	T	C	0.1223	0.0271331	7.17355e-06	3294	Eubacteriumnodatumgroup	TRUE	reported	ysdnb1	0.2823	textfile	0.00612996	20.3043
12	94515340	rs12423772	T	G	0.14098	0.0295029	2.62925e-06	5321	Eubacteriumoxidoreducensgroup	TRUE	reported	HMkehi	0.1501	textfile	0.00427298	22.8255
4	37526679	rs2973294	T	G	0.0923559	0.0195439	2.38836e-06	5378	Eubacteriumoxidoreducensgroup	TRUE	reported	HMkehi	0.4205	textfile	0.00413511	22.3227
16	86480355	rs34561138	A	G	0.216145	0.045992	2.51163e-06	4186	Eubacteriumoxidoreducensgroup	TRUE	reported	HMkehi	0.0586	textfile	0.0052486	22.076
5	106882394	rs440215	T	C	0.0932766	0.0195294	1.65407e-06	5377	Eubacteriumoxidoreducensgroup	TRUE	reported	HMkehi	0.4622	textfile	0.00422464	22.8038
4	187905399	rs1425962	C	G	0.0906104	0.0200612	7.32284e-06	5321	Eubacteriumoxidoreducensgroup	TRUE	reported	HMkehi	0.3429	textfile	0.00381932	20.3928
1	195064019	rs12129908	A	C	0.0893273	0.0198333	5.79516e-06	5377	Eubacteriumoxidoreducensgroup	TRUE	reported	HMkehi	0.4473	textfile	0.0037584	20.2776
15	93006765	rs35398954	G	A	-0.0901402	0.0174602	5.39945e-07	16621	Eubacteriumrectalegroup	TRUE	reported	UbPJxb	0.1213	textfile	0.00160098	26.6494
12	20066025	rs117151453	C	G	-0.113141	0.0243541	1.84432e-06	13908	Eubacteriumrectalegroup	TRUE	reported	UbPJxb	0.0507	textfile	0.00154936	21.5789
18	37703874	rs16960159	G	C	-0.156596	0.0336234	4.10132e-06	8334	Eubacteriumrectalegroup	TRUE	reported	UbPJxb	0.0477	textfile	0.00259595	21.6857
2	125553155	rs314726	C	T	0.0528824	0.0109486	1.37967e-06	16966	Eubacteriumrectalegroup	TRUE	reported	UbPJxb	0.4573	textfile	0.00137318	23.3266
1	234530370	rs10797540	G	A	0.0503179	0.0108389	3.53384e-06	17350	Eubacteriumrectalegroup	TRUE	reported	UbPJxb	0.4344	textfile	0.0012406	21.5487
7	121281238	rs10248854	A	C	-0.0527827	0.0113464	4.20676e-06	17348	Eubacteriumrectalegroup	TRUE	reported	UbPJxb	0.3598	textfile	0.00124589	21.6382
1	170900221	rs3980709	T	A	-0.0622701	0.0140572	6.85524e-06	17340	Eubacteriumrectalegroup	TRUE	reported	UbPJxb	0.161	textfile	0.00113038	19.6207
11	8129537	rs2884897	G	A	-0.129364	0.0289021	6.44426e-06	10813	Eubacteriumrectalegroup	TRUE	reported	UbPJxb	0.0527	textfile	0.00184934	20.0303
11	98523638	rs10892089	G	C	-0.0635522	0.0140072	6.21821e-06	17351	Eubacteriumrectalegroup	TRUE	reported	UbPJxb	0.1968	textfile	0.001185	20.5829
1	116082909	rs143694765	C	T	0.0870025	0.019779	9.75369e-06	15124	Eubacteriumrectalegroup	TRUE	reported	UbPJxb	0.0944	textfile	0.00127772	19.3464
9	129425745	rs59427698	G	A	-0.0576035	0.0130853	5.36906e-06	16613	Eubacteriumrectalegroup	TRUE	reported	UbPJxb	0.2028	textfile	0.00116513	19.3765
9	92013419	rs62547233	G	A	0.0536319	0.0120201	9.8982e-06	17347	Eubacteriumrectalegroup	TRUE	reported	UbPJxb	0.3072	textfile	0.00114633	19.9059
5	121182996	rs2116427	G	A	0.0911461	0.0182353	4.67364e-07	7739	Eubacteriumruminantiumgroup	TRUE	reported	9ky4Bg	0.2565	textfile	0.00321784	24.9768
22	25303055	rs139749	T	C	-0.0845439	0.0171791	8.58845e-07	7314	Eubacteriumruminantiumgroup	TRUE	reported	9ky4Bg	0.3419	textfile	0.00330046	24.2129
10	129037453	rs72836424	T	C	-0.139825	0.030069	2.62125e-06	7314	Eubacteriumruminantiumgroup	TRUE	reported	9ky4Bg	0.0954	textfile	0.00294777	21.6178
9	130980937	rs2229917	G	A	0.153538	0.0323922	2.15894e-06	7050	Eubacteriumruminantiumgroup	TRUE	reported	9ky4Bg	0.0666	textfile	0.00317672	22.4609
14	52219066	rs10131724	C	A	-0.199832	0.0414577	2.38663e-06	5071	Eubacteriumruminantiumgroup	TRUE	reported	9ky4Bg	0.0636	textfile	0.00456081	23.2247
5	33897589	rs16891896	A	G	-0.174787	0.0390573	2.3812e-06	4753	Eubacteriumruminantiumgroup	TRUE	reported	9ky4Bg	0.0586	textfile	0.00419586	20.0185
8	138626268	rs7000472	G	A	-0.0762282	0.016523	4.06848e-06	7739	Eubacteriumruminantiumgroup	TRUE	reported	9ky4Bg	0.3618	textfile	0.00274268	21.2785
2	201610645	rs13025464	C	T	-0.0737077	0.0163786	6.96842e-06	7738	Eubacteriumruminantiumgroup	TRUE	reported	9ky4Bg	0.3827	textfile	0.00261042	20.247
2	71247578	rs2418654	T	C	-0.0748879	0.0165852	6.17247e-06	7314	Eubacteriumruminantiumgroup	TRUE	reported	9ky4Bg	0.4781	textfile	0.00277984	20.3829
1	197978281	rs6676699	T	G	-0.0888124	0.0196447	6.37979e-06	7708	Eubacteriumruminantiumgroup	TRUE	reported	9ky4Bg	0.2217	textfile	0.00264462	20.4335
12	63306003	rs73139629	C	A	-0.115098	0.0247909	5.36199e-06	7314	Eubacteriumruminantiumgroup	TRUE	reported	9ky4Bg	0.1322	textfile	0.00293843	21.5491
22	48749548	rs112375806	A	T	0.143141	0.0293757	5.82166e-06	7123	Eubacteriumruminantiumgroup	TRUE	reported	9ky4Bg	0.1074	textfile	0.00332233	23.7372
9	2539358	rs606117	G	A	0.0833243	0.018056	4.81639e-06	7263	Eubacteriumruminantiumgroup	TRUE	reported	9ky4Bg	0.332	textfile	0.00292357	21.2903
6	130030114	rs57340348	C	T	-0.0979429	0.0212166	4.93278e-06	7314	Eubacteriumruminantiumgroup	TRUE	reported	9ky4Bg	0.2147	textfile	0.0029052	21.3047
1	3044181	rs2817174	T	C	-0.0734306	0.0163687	7.8696e-06	7710	Eubacteriumruminantiumgroup	TRUE	reported	9ky4Bg	0.4294	textfile	0.00260339	20.1193
1	88523399	rs10923018	A	G	0.0726438	0.0160924	6.79541e-06	7739	Eubacteriumruminantiumgroup	TRUE	reported	9ky4Bg	0.4722	textfile	0.0026262	20.3724
15	61289622	rs11637981	T	G	-0.073258	0.0160888	5.43671e-06	7718	Eubacteriumruminantiumgroup	TRUE	reported	9ky4Bg	0.4841	textfile	0.00267913	20.7277
12	30360954	rs17519472	T	C	0.107804	0.0233984	4.70356e-06	7710	Eubacteriumruminantiumgroup	TRUE	reported	9ky4Bg	0.1541	textfile	0.00274569	21.222
6	11953633	rs209813	A	G	-0.103488	0.0236391	9.23146e-06	7264	Eubacteriumruminantiumgroup	TRUE	reported	9ky4Bg	0.166	textfile	0.00263148	19.1602
20	2308307	rs6048195	T	A	-0.0603594	0.011658	2.50324e-07	14839	Eubacteriumventriosumgroup	TRUE	reported	27G2qb	0.4791	textfile	0.00180324	26.803
20	50140919	rs73615400	C	T	-0.0956303	0.0193428	9.53613e-07	15146	Eubacteriumventriosumgroup	TRUE	reported	27G2qb	0.0905	textfile	0.00161122	24.4398
3	190223732	rs57199565	C	T	0.0783394	0.0160257	7.97037e-07	14913	Eubacteriumventriosumgroup	TRUE	reported	27G2qb	0.2406	textfile	0.0015998	23.8929
13	98785900	rs11617697	G	A	-0.143349	0.0286241	7.21757e-07	11497	Eubacteriumventriosumgroup	TRUE	reported	27G2qb	0.0477	textfile	0.00217667	25.0754
8	114445055	rs16884680	T	G	-0.0906428	0.0191909	1.73969e-06	15289	Eubacteriumventriosumgroup	TRUE	reported	27G2qb	0.1074	textfile	0.00145701	22.3059
18	22460785	rs12964517	A	G	0.0587198	0.0123453	2.07499e-06	15289	Eubacteriumventriosumgroup	TRUE	reported	27G2qb	0.3161	textfile	0.00147755	22.6207
12	52423996	rs876734	T	C	-0.0618696	0.0132532	2.88908e-06	14913	Eubacteriumventriosumgroup	TRUE	reported	27G2qb	0.2893	textfile	0.00145919	21.7898
14	44975510	rs3809430	C	T	-0.0548171	0.0118426	3.55317e-06	15287	Eubacteriumventriosumgroup	TRUE	reported	27G2qb	0.3479	textfile	0.00139962	21.4232
16	60348381	rs72783037	A	C	0.0658926	0.0143747	6.54762e-06	15286	Eubacteriumventriosumgroup	TRUE	reported	27G2qb	0.1869	textfile	0.00137273	21.0097
4	126371814	rs73849225	C	T	0.0975711	0.0224388	5.20909e-06	14573	Eubacteriumventriosumgroup	TRUE	reported	27G2qb	0.0795	textfile	0.00129578	18.9053
13	51938576	rs9316536	G	T	-0.0817111	0.0183121	7.83519e-06	15289	Eubacteriumventriosumgroup	TRUE	reported	27G2qb	0.1362	textfile	0.00130059	19.9081
14	51960625	rs35179274	T	C	-0.0627263	0.013786	5.75792e-06	15287	Eubacteriumventriosumgroup	TRUE	reported	27G2qb	0.2435	textfile	0.00135243	20.6999
1	147291928	rs78250280	A	G	0.0749762	0.0164404	3.35791e-06	14835	Eubacteriumventriosumgroup	TRUE	reported	27G2qb	0.1491	textfile	0.00139999	20.7951
1	109398264	rs66746423	T	C	0.0751501	0.0164978	6.11142e-06	14578	Eubacteriumventriosumgroup	TRUE	reported	27G2qb	0.1561	textfile	0.00142131	20.7465
2	203661779	rs6704822	G	A	0.0739179	0.0166705	6.6223e-06	15289	Eubacteriumventriosumgroup	TRUE	reported	27G2qb	0.1163	textfile	0.0012843	19.6583
3	107736434	rs13082419	T	C	-0.0715522	0.016137	9.55987e-06	14501	Eubacteriumventriosumgroup	TRUE	reported	27G2qb	0.17	textfile	0.00135399	19.6581
3	171895485	rs66830358	A	T	0.0528752	0.0117972	6.86917e-06	14913	Eubacteriumventriosumgroup	TRUE	reported	27G2qb	0.4175	textfile	0.00134522	20.0857
20	57995506	rs17830032	A	G	-0.160597	0.0310515	2.38893e-07	9527	Eubacteriumxylanophilumgroup	TRUE	reported	kuGrR9	0.0537	textfile	0.00279988	26.7437
7	43566344	rs13239072	A	G	0.0687427	0.0142728	1.81783e-06	13307	Eubacteriumxylanophilumgroup	TRUE	reported	kuGrR9	0.2753	textfile	0.00174019	23.1936
17	66689958	rs79582700	G	C	-0.0951677	0.0199969	2.40981e-06	13256	Eubacteriumxylanophilumgroup	TRUE	reported	kuGrR9	0.1074	textfile	0.00170569	22.6458
19	8255478	rs12980122	G	C	-0.108274	0.0238257	5.01935e-06	12039	Eubacteriumxylanophilumgroup	TRUE	reported	kuGrR9	0.0845	textfile	0.00171245	20.6481
16	84790559	rs2012708	G	A	0.0573202	0.0126905	6.5254e-06	13306	Eubacteriumxylanophilumgroup	TRUE	reported	kuGrR9	0.3638	textfile	0.0015309	20.3983
11	131009660	rs2213117	G	T	0.0877797	0.0189012	4.21329e-06	12878	Eubacteriumxylanophilumgroup	TRUE	reported	kuGrR9	0.161	textfile	0.00167199	21.5646
14	73181783	rs10140184	C	A	0.0576795	0.012599	4.95862e-06	12930	Eubacteriumxylanophilumgroup	TRUE	reported	kuGrR9	0.4125	textfile	0.00161834	20.9558
1	22627266	rs10917203	C	A	0.0612633	0.0130917	3.15155e-06	12930	Eubacteriumxylanophilumgroup	TRUE	reported	kuGrR9	0.335	textfile	0.00169074	21.8949
16	73696771	rs112176119	T	C	-0.113455	0.0245762	3.32766e-06	12199	Eubacteriumxylanophilumgroup	TRUE	reported	kuGrR9	0.0646	textfile	0.00174397	21.3084
9	130498120	rs1999224	T	G	-0.0949051	0.0203503	3.75492e-06	13309	Eubacteriumxylanophilumgroup	TRUE	reported	kuGrR9	0.0885	textfile	0.00163149	21.7457
4	87891938	rs75586835	G	A	-0.114498	0.0263455	9.38708e-06	12550	Eubacteriumxylanophilumgroup	TRUE	reported	kuGrR9	0.0666	textfile	0.00150274	18.8847
1	246780557	rs4654122	G	C	0.0553508	0.0123588	7.19609e-06	13309	Eubacteriumxylanophilumgroup	TRUE	reported	kuGrR9	0.4394	textfile	0.00150486	20.0554
12	83502773	rs12320842	G	C	0.094833	0.0163962	7.56951e-09	17638	Faecalibacterium	TRUE	reported	xaem9O	0.1322	textfile	0.00189304	33.4489
6	131587157	rs6910935	G	A	0.134864	0.0277032	1.37848e-06	12640	Faecalibacterium	TRUE	reported	xaem9O	0.0537	textfile	0.00187142	23.6954
14	64044097	rs1271565	T	C	-0.0576251	0.0119649	1.30169e-06	17638	Faecalibacterium	TRUE	reported	xaem9O	0.2724	textfile	0.00131336	23.1929
16	6099863	rs75499067	T	C	0.227585	0.0465522	1.76448e-06	4526	Faecalibacterium	TRUE	reported	xaem9O	0.0636	textfile	0.00525295	23.8899
13	53567017	rs9536330	C	T	-0.048317	0.010797	5.33258e-06	18082	Faecalibacterium	TRUE	reported	xaem9O	0.4085	textfile	0.00110628	20.0237
15	47404021	rs28376661	G	C	0.0504817	0.0109368	3.66454e-06	18087	Faecalibacterium	TRUE	reported	xaem9O	0.3738	textfile	0.00117655	21.303
1	245267339	rs10927394	T	G	-0.232262	0.0512364	7.01885e-06	3495	Faecalibacterium	TRUE	reported	xaem9O	0.0268	textfile	0.00584529	20.5376
2	37125235	rs114946999	T	C	-0.0861565	0.01896	5.69574e-06	15673	Faecalibacterium	TRUE	reported	xaem9O	0.0984	textfile	0.00131575	20.6463
1	111036827	rs79656633	C	T	0.145631	0.0323019	8.13557e-06	9080	Faecalibacterium	TRUE	reported	xaem9O	0.1054	textfile	0.00223354	20.3215
10	128614990	rs61875484	G	C	0.0817953	0.018369	9.18015e-06	16718	Faecalibacterium	TRUE	reported	xaem9O	0.0905	textfile	0.00118464	19.8259
1	14201546	rs12753492	C	A	0.0641305	0.0149933	8.80273e-06	17525	Faecalibacterium	TRUE	reported	xaem9O	0.1491	textfile	0.00104285	18.2929
21	39027901	rs2835874	C	T	-0.0866356	0.0196496	7.54405e-06	17567	Faecalibacterium	TRUE	reported	xaem9O	0.0696	textfile	0.00110537	19.4374
8	38593645	rs11776390	C	T	-0.078354	0.017183	6.39675e-06	16718	Faecalibacterium	TRUE	reported	xaem9O	0.0895	textfile	0.00124222	20.7907
3	3556826	rs9852893	G	C	0.0657834	0.0129056	3.87539e-07	14184	FamilyXIIIAD3011group	TRUE	reported	x7AH37	0.2565	textfile	0.00182844	25.9785
20	4618639	rs62200412	T	C	-0.0800851	0.0163834	5.80219e-07	13661	FamilyXIIIAD3011group	TRUE	reported	x7AH37	0.171	textfile	0.00174603	23.8908
1	240694163	rs16840310	G	A	-0.0608052	0.0122149	6.75113e-07	14201	FamilyXIIIAD3011group	TRUE	reported	x7AH37	0.3718	textfile	0.00174191	24.7765
1	192019835	rs72730932	A	C	-0.0899559	0.0177107	6.88766e-07	13102	FamilyXIIIAD3011group	TRUE	reported	x7AH37	0.164	textfile	0.00196516	25.7943
15	58683697	rs16940167	T	C	0.0732552	0.0159898	3.90837e-06	14201	FamilyXIIIAD3011group	TRUE	reported	x7AH37	0.169	textfile	0.00147581	20.986
7	28603985	rs17156849	A	G	-0.112891	0.0245292	4.19171e-06	13352	FamilyXIIIAD3011group	TRUE	reported	x7AH37	0.0626	textfile	0.00158385	21.178
16	16006242	rs62029761	G	A	0.128753	0.0276002	3.89083e-06	9655	FamilyXIIIAD3011group	TRUE	reported	x7AH37	0.0676	textfile	0.00224885	21.757
4	38917830	rs11736617	A	G	-0.0759493	0.0172101	9.02048e-06	13778	FamilyXIIIAD3011group	TRUE	reported	x7AH37	0.1203	textfile	0.00141151	19.4724
12	18127597	rs12812672	C	T	-0.096065	0.020828	2.55807e-06	13565	FamilyXIIIAD3011group	TRUE	reported	x7AH37	0.0736	textfile	0.00156579	21.2701
6	32695336	rs9276029	G	A	-0.0811384	0.0185669	8.92766e-06	13566	FamilyXIIIAD3011group	TRUE	reported	x7AH37	0.168	textfile	0.00140577	19.0947
15	40047706	rs12911842	T	A	-0.0811976	0.0183335	6.90824e-06	14125	FamilyXIIIAD3011group	TRUE	reported	x7AH37	0.1243	textfile	0.00138676	19.6125
5	14159925	rs149302	C	T	-0.0645635	0.0143225	7.4818e-06	14192	FamilyXIIIAD3011group	TRUE	reported	x7AH37	0.2127	textfile	0.00142979	20.3178
3	29811865	rs9837139	G	A	0.10752	0.0240482	8.70808e-06	13527	FamilyXIIIAD3011group	TRUE	reported	x7AH37	0.0815	textfile	0.00147562	19.9872
9	136678954	rs739451	T	C	0.0649589	0.0147534	7.8781e-06	14197	FamilyXIIIAD3011group	TRUE	reported	x7AH37	0.1759	textfile	0.00136365	19.3834
2	74195551	rs11126423	T	C	0.0904399	0.0196301	5.91249e-06	13735	FamilyXIIIAD3011group	TRUE	reported	x7AH37	0.1133	textfile	0.00154303	21.2232
3	188224096	rs1426266	C	T	-0.0665521	0.0137151	1.24935e-06	12751	FamilyXIIIUCG001	TRUE	reported	DVpMwN	0.2962	textfile	0.00184324	23.5429
1	85228325	rs12049454	C	T	-0.0647298	0.0134065	1.17378e-06	12748	FamilyXIIIUCG001	TRUE	reported	DVpMwN	0.3012	textfile	0.00182532	23.3081
1	183503664	rs3842897	A	G	-0.112639	0.0242751	5.19705e-06	12407	FamilyXIIIUCG001	TRUE	reported	DVpMwN	0.0646	textfile	0.00173236	21.5272
15	25151194	rs116979587	A	T	-0.121679	0.0260821	3.04638e-06	11989	FamilyXIIIUCG001	TRUE	reported	DVpMwN	0.0706	textfile	0.00181207	21.7608
6	76598635	rs62414802	T	C	-0.0611904	0.013457	4.29181e-06	12750	FamilyXIIIUCG001	TRUE	reported	DVpMwN	0.2982	textfile	0.00161904	20.673
21	45153079	rs2276529	G	C	-0.0759406	0.0165099	5.35677e-06	12748	FamilyXIIIUCG001	TRUE	reported	DVpMwN	0.1859	textfile	0.0016569	21.1539
17	33761027	rs112362903	G	A	-0.149047	0.0333271	7.8777e-06	8579	FamilyXIIIUCG001	TRUE	reported	DVpMwN	0.0427	textfile	0.00232596	19.9963
17	78223817	rs8076666	G	A	0.088655	0.0198094	8.0183e-06	12265	FamilyXIIIUCG001	TRUE	reported	DVpMwN	0.1362	textfile	0.00163037	20.0259
11	94681786	rs7119679	A	G	-0.0809085	0.0174782	3.52494e-06	12445	FamilyXIIIUCG001	TRUE	reported	DVpMwN	0.1501	textfile	0.00171891	21.4252
3	45479090	rs76463770	G	A	0.19313	0.0419866	3.77476e-06	5651	FamilyXIIIUCG001	TRUE	reported	DVpMwN	0.0517	textfile	0.00373017	21.1506
1	77887835	rs12030302	G	A	-0.0692276	0.0137467	5.6084e-07	10805	Flavonifractor	TRUE	reported	weQQtE	0.4911	textfile	0.00234163	25.356
10	32381186	rs806808	C	T	0.0667272	0.0136557	1.17972e-06	10801	Flavonifractor	TRUE	reported	weQQtE	0.4761	textfile	0.00220573	23.8723
11	44849689	rs34066017	G	A	0.0764294	0.0159789	1.52086e-06	10705	Flavonifractor	TRUE	reported	weQQtE	0.2455	textfile	0.00213261	22.8741
1	237351354	rs11811696	C	T	-0.116063	0.0241012	2.07346e-06	10221	Flavonifractor	TRUE	reported	weQQtE	0.1103	textfile	0.00226377	23.1859
16	6696929	rs11642826	C	G	0.14686	0.0325191	6.64895e-06	8151	Flavonifractor	TRUE	reported	weQQtE	0.0636	textfile	0.00249595	20.3904
5	168218403	rs114873521	T	C	-0.130067	0.0294087	7.12522e-06	9156	Flavonifractor	TRUE	reported	weQQtE	0.0765	textfile	0.00213181	19.5563
2	50201547	rs6761463	C	G	-0.083392	0.0184596	8.10902e-06	10805	Flavonifractor	TRUE	reported	weQQtE	0.165	textfile	0.00188521	20.4043
1	102287083	rs12038887	G	C	0.0942719	0.0211646	9.37203e-06	10583	Flavonifractor	TRUE	reported	weQQtE	0.1093	textfile	0.00187121	19.8364
1	24927625	rs4378146	C	A	-0.0616691	0.0125259	7.20451e-07	17384	Fusicatenibacter	TRUE	reported	uw5VZo	0.2416	textfile	0.0013924	24.2364
5	29595000	rs62353480	G	A	-0.0701397	0.0145589	1.56768e-06	16119	Fusicatenibacter	TRUE	reported	uw5VZo	0.171	textfile	0.00143783	23.2069
3	64252803	rs704418	C	T	0.0739124	0.0151073	7.77428e-07	16626	Fusicatenibacter	TRUE	reported	uw5VZo	0.1859	textfile	0.00143764	23.9337
8	15360718	rs2132128	A	G	-0.0771914	0.0160344	1.07686e-06	17370	Fusicatenibacter	TRUE	reported	uw5VZo	0.165	textfile	0.00133245	23.1729
18	10370596	rs206581	G	A	-0.0568339	0.0127894	8.95756e-06	17384	Fusicatenibacter	TRUE	reported	uw5VZo	0.2087	textfile	0.00113467	19.7453
2	226649570	rs62187631	C	T	-0.0710571	0.015924	4.54526e-06	16522	Fusicatenibacter	TRUE	reported	uw5VZo	0.1402	textfile	0.00120372	19.9094
10	112177119	rs2025938	A	G	-0.0967298	0.0205426	2.98832e-06	15626	Fusicatenibacter	TRUE	reported	uw5VZo	0.0765	textfile	0.00141693	22.1695
10	120447429	rs3303	C	T	-0.0953657	0.020407	3.93891e-06	16877	Fusicatenibacter	TRUE	reported	uw5VZo	0.0765	textfile	0.00129232	21.8361
9	130371107	rs2039204	A	T	-0.0497415	0.0107941	3.94178e-06	17383	Fusicatenibacter	TRUE	reported	uw5VZo	0.4314	textfile	0.00122013	21.233
15	88353215	rs8028026	G	A	-0.0792146	0.0180505	8.0633e-06	16522	Fusicatenibacter	TRUE	reported	uw5VZo	0.0915	textfile	0.0011643	19.2566
17	70721782	rs1864685	C	A	-0.0494799	0.0108105	4.96161e-06	17374	Fusicatenibacter	TRUE	reported	uw5VZo	0.4652	textfile	0.00120433	20.9468
2	5532793	rs792108	C	T	-0.0508345	0.0113843	8.49535e-06	16978	Fusicatenibacter	TRUE	reported	uw5VZo	0.3539	textfile	0.00117302	19.9366
7	148856720	rs60254196	G	A	-0.0492427	0.0109365	5.46739e-06	16978	Fusicatenibacter	TRUE	reported	uw5VZo	0.5408	textfile	0.00119268	20.2711
17	70697344	rs9905659	A	G	-0.061617	0.0136576	7.30993e-06	17384	Fusicatenibacter	TRUE	reported	uw5VZo	0.1879	textfile	0.00116949	20.3518
16	73821805	rs8063430	C	T	-0.104026	0.022217	4.9289e-06	15552	Fusicatenibacter	TRUE	reported	uw5VZo	0.0596	textfile	0.00140773	21.9211
20	25257001	rs6515626	A	G	0.141575	0.0313559	7.28654e-06	7796	Fusicatenibacter	TRUE	reported	uw5VZo	0.0616	textfile	0.00260813	20.3809
21	42681392	rs10439674	G	A	-0.0572129	0.0130007	7.68485e-06	17381	Fusicatenibacter	TRUE	reported	uw5VZo	0.2018	textfile	0.00111301	19.3645
20	55937366	rs167879	T	C	-0.0659543	0.0148763	5.86893e-06	16542	Fusicatenibacter	TRUE	reported	uw5VZo	0.167	textfile	0.00118685	19.6538
12	58658311	rs73103914	G	A	-0.0597324	0.0134458	8.29563e-06	17384	Fusicatenibacter	TRUE	reported	uw5VZo	0.1779	textfile	0.00113398	19.7333
3	187450354	rs76287110	T	A	-0.242965	0.0466177	1.67486e-07	3483	Gordonibacter	TRUE	reported	fwJbry	0.0706	textfile	0.00773851	27.1479
12	29024534	rs7294633	T	C	0.12867	0.0249946	3.43763e-07	3723	Gordonibacter	TRUE	reported	fwJbry	0.3509	textfile	0.00706786	26.4867
17	10148653	rs7220558	T	A	0.116884	0.0234834	6.70634e-07	3723	Gordonibacter	TRUE	reported	fwJbry	0.4324	textfile	0.00661024	24.7604
7	47144505	rs71545975	G	A	-0.153972	0.0338918	7.03944e-06	3556	Gordonibacter	TRUE	reported	fwJbry	0.173	textfile	0.00577059	20.6277
4	8142607	rs35042269	A	C	-0.180293	0.0403296	8.10852e-06	3595	Gordonibacter	TRUE	reported	fwJbry	0.1889	textfile	0.00552842	19.974
4	136768501	rs72714787	A	C	0.181405	0.0377102	1.42889e-06	3723	Gordonibacter	TRUE	reported	fwJbry	0.1044	textfile	0.00617727	23.1285
7	136937189	rs322296	A	G	0.17869	0.037722	4.02422e-06	3595	Gordonibacter	TRUE	reported	fwJbry	0.1193	textfile	0.0062031	22.4268
1	83136096	rs72939513	G	A	-0.21399	0.0490592	7.98199e-06	3435	Gordonibacter	TRUE	reported	fwJbry	0.0537	textfile	0.00550832	19.0148
1	210628449	rs3765837	G	T	-0.190729	0.0433608	7.16906e-06	3556	Gordonibacter	TRUE	reported	fwJbry	0.0785	textfile	0.0054115	19.3371
2	30158494	rs13412653	C	A	0.107597	0.0239228	8.61141e-06	3723	Gordonibacter	TRUE	reported	fwJbry	0.3539	textfile	0.00540424	20.2184
7	129433205	rs117347059	C	G	-0.128261	0.0285123	9.16713e-06	3684	Gordonibacter	TRUE	reported	fwJbry	0.2068	textfile	0.00546295	20.2251
17	52957210	rs16955299	A	G	-0.196423	0.0433538	6.37019e-06	3572	Gordonibacter	TRUE	reported	fwJbry	0.0835	textfile	0.00571387	20.5157
9	88787144	rs4596722	G	A	0.102908	0.0231571	9.0568e-06	3723	Gordonibacter	TRUE	reported	fwJbry	0.4761	textfile	0.00527645	19.7378
7	18970607	rs768830	A	G	0.149852	0.0333315	7.75583e-06	3723	Gordonibacter	TRUE	reported	fwJbry	0.1292	textfile	0.00539976	20.2016
12	131024079	rs61934597	T	C	-0.172495	0.0388567	8.36672e-06	3684	Gordonibacter	TRUE	reported	fwJbry	0.0755	textfile	0.00532087	19.6962
6	129224488	rs12191680	G	C	0.106544	0.0200323	1.46913e-07	9115	Haemophilus	TRUE	reported	1EBbmS	0.165	textfile	0.00309383	28.2815
6	55448491	rs9382510	T	C	-0.093521	0.0172649	7.12051e-08	9117	Haemophilus	TRUE	reported	1EBbmS	0.2455	textfile	0.00320808	29.3358
13	36104947	rs9574096	T	A	-0.0736375	0.0155227	2.1802e-06	9118	Haemophilus	TRUE	reported	1EBbmS	0.3618	textfile	0.00246202	22.4992
10	94306385	rs76022354	T	C	0.244638	0.0505504	1.83031e-06	3618	Haemophilus	TRUE	reported	1EBbmS	0.0328	textfile	0.0064317	23.4076
16	48742489	rs111582866	A	G	-0.124265	0.026016	1.27347e-06	8370	Haemophilus	TRUE	reported	1EBbmS	0.1014	textfile	0.00271839	22.8095
17	64535013	rs9895850	C	T	-0.192957	0.0416755	2.1406e-06	4592	Haemophilus	TRUE	reported	1EBbmS	0.0497	textfile	0.00464659	21.4274
12	115493337	rs35509	A	G	0.128249	0.0268779	2.00952e-06	8430	Haemophilus	TRUE	reported	1EBbmS	0.0785	textfile	0.0026935	22.7622
9	105650242	rs78909003	C	T	-0.246256	0.0503924	1.66745e-06	3559	Haemophilus	TRUE	reported	1EBbmS	0.0497	textfile	0.00666516	23.867
6	8350917	rs9328464	C	T	0.0723095	0.0148799	1.42269e-06	9119	Haemophilus	TRUE	reported	1EBbmS	0.492	textfile	0.00258296	23.6098
22	26891808	rs4822728	C	T	0.0705861	0.0151388	3.47849e-06	9119	Haemophilus	TRUE	reported	1EBbmS	0.4374	textfile	0.00237835	21.7351
11	9951672	rs10840326	G	C	-0.0677384	0.0151463	7.36533e-06	8888	Haemophilus	TRUE	reported	1EBbmS	0.4433	textfile	0.00224532	19.9968
13	85114550	rs12876183	A	T	0.0749201	0.016711	9.6249e-06	9110	Haemophilus	TRUE	reported	1EBbmS	0.2753	textfile	0.0022015	20.0955
9	78752170	rs10781340	A	G	0.0948915	0.0203221	4.32266e-06	9037	Haemophilus	TRUE	reported	1EBbmS	0.166	textfile	0.00240684	21.7983
7	24360361	rs56310940	C	G	-0.108393	0.0247052	7.23232e-06	9119	Haemophilus	TRUE	reported	1EBbmS	0.0825	textfile	0.00210652	19.2457
6	163603171	rs761624	G	C	0.0959801	0.0179537	1.37775e-07	7706	Holdemanella	TRUE	reported	PMV6aa	0.3082	textfile	0.00369502	28.572
6	4148609	rs607782	C	T	-0.0854214	0.0172515	7.19447e-07	7456	Holdemanella	TRUE	reported	PMV6aa	0.3817	textfile	0.00327754	24.5111
10	4494630	rs75764681	C	T	-0.283103	0.0598999	1.94273e-06	3003	Holdemanella	TRUE	reported	PMV6aa	0.0626	textfile	0.0073835	22.3227
19	15020095	rs73011279	C	T	-0.0961669	0.0199336	1.36046e-06	7456	Holdemanella	TRUE	reported	PMV6aa	0.2078	textfile	0.00311185	23.2681
9	105004835	rs4541991	C	T	-0.0927334	0.0194435	2.10094e-06	7657	Holdemanella	TRUE	reported	PMV6aa	0.2356	textfile	0.00296195	22.7411
7	14728950	rs1830029	G	C	-0.0954096	0.021093	5.34728e-06	7456	Holdemanella	TRUE	reported	PMV6aa	0.1799	textfile	0.00273659	20.4545
4	71000791	rs12513188	A	G	0.0903906	0.0195276	4.6548e-06	7700	Holdemanella	TRUE	reported	PMV6aa	0.2217	textfile	0.00277492	21.4208
10	125021315	rs12415649	C	G	0.0839384	0.0190567	7.87995e-06	7662	Holdemanella	TRUE	reported	PMV6aa	0.2376	textfile	0.00252573	19.396
1	65153340	rs1926302	A	G	-0.107972	0.0231421	7.50141e-06	7702	Holdemanella	TRUE	reported	PMV6aa	0.1531	textfile	0.0028183	21.7622
13	50932063	rs17586763	C	T	-0.227285	0.0510135	7.71949e-06	3817	Holdemanella	TRUE	reported	PMV6aa	0.0179	textfile	0.00517363	19.84
19	43851935	rs8113760	A	G	0.078999	0.01734	4.62395e-06	7456	Holdemanella	TRUE	reported	PMV6aa	0.3519	textfile	0.00277606	20.7504
8	138623633	rs34187114	A	C	-0.104505	0.022601	5.13495e-06	7704	Holdemanella	TRUE	reported	PMV6aa	0.166	textfile	0.0027676	21.3752
3	85392882	rs35228298	A	G	0.0934832	0.0202886	7.29849e-06	7456	Holdemanella	TRUE	reported	PMV6aa	0.2465	textfile	0.00283938	21.225
19	7668225	rs62113381	C	T	-0.105447	0.0232029	5.53879e-06	7310	Holdemanella	TRUE	reported	PMV6aa	0.159	textfile	0.00281736	20.6474
11	18768068	rs1867876	C	T	0.0842919	0.0162192	2.7388e-07	9109	Holdemania	TRUE	reported	ieA7r1	0.2942	textfile	0.00295636	27.0034
6	105737322	rs9500080	T	C	0.0926764	0.0178886	4.08515e-07	9106	Holdemania	TRUE	reported	ieA7r1	0.2346	textfile	0.00293886	26.8343
20	3839754	rs6133067	C	T	0.0910829	0.0178561	5.16929e-07	8863	Holdemania	TRUE	reported	ieA7r1	0.3111	textfile	0.00292716	26.0137
12	39589195	rs150096134	A	T	0.162139	0.0332089	2.37767e-06	6906	Holdemania	TRUE	reported	ieA7r1	0.0626	textfile	0.00343988	23.8309
14	102553414	rs41438744	G	C	-0.12487	0.0270129	2.44434e-06	8839	Holdemania	TRUE	reported	ieA7r1	0.0726	textfile	0.0024117	21.3637
5	77388406	rs77293403	G	A	0.164556	0.0341775	1.77466e-06	7585	Holdemania	TRUE	reported	ieA7r1	0.0457	textfile	0.00304698	23.1758
10	129908282	rs80149660	T	C	-0.232987	0.0519183	6.04217e-06	3283	Holdemania	TRUE	reported	ieA7r1	0.0586	textfile	0.00609673	20.1261
13	81685543	rs116500994	T	G	-0.13755	0.0293386	2.34479e-06	8432	Holdemania	TRUE	reported	ieA7r1	0.0517	textfile	0.00260006	21.9757
17	76443497	rs55888180	G	C	0.128671	0.0282795	5.89194e-06	8464	Holdemania	TRUE	reported	ieA7r1	0.0875	textfile	0.00243996	20.6974
5	106209093	rs4146507	T	C	0.079488	0.0177002	7.22973e-06	9108	Holdemania	TRUE	reported	ieA7r1	0.2217	textfile	0.00220934	20.1628
15	93110222	rs111745969	G	A	0.120677	0.0265781	3.70776e-06	8233	Holdemania	TRUE	reported	ieA7r1	0.0795	textfile	0.00249779	20.6108
8	123973840	rs113593397	G	A	-0.128935	0.0282526	9.35728e-06	8296	Holdemania	TRUE	reported	ieA7r1	0.1024	textfile	0.00250417	20.8218
10	115332413	rs10885477	C	T	-0.135137	0.0301894	8.59833e-06	8690	Holdemania	TRUE	reported	ieA7r1	0.0616	textfile	0.00230047	20.0325
13	70856516	rs9529719	C	T	0.074038	0.0160494	5.96669e-06	9107	Holdemania	TRUE	reported	ieA7r1	0.325	textfile	0.00233131	21.2762
3	60615680	rs967319	C	T	0.0788638	0.0176744	8.38155e-06	9108	Holdemania	TRUE	reported	ieA7r1	0.2465	textfile	0.0021812	19.9054
7	38292857	rs12701617	G	A	-0.0660617	0.0149427	9.51844e-06	9106	Holdemania	TRUE	reported	ieA7r1	0.4583	textfile	0.00214183	19.541
7	63323145	rs73139538	A	G	-0.148594	0.0327469	7.77178e-06	8095	Holdemania	TRUE	reported	ieA7r1	0.0527	textfile	0.00253711	20.5851
17	26789271	rs11080063	A	G	-0.0665238	0.0149837	6.66887e-06	9103	Holdemania	TRUE	reported	ieA7r1	0.4662	textfile	0.00216068	19.7069
11	77901287	rs901099	G	T	-0.12718	0.0250924	6.52858e-07	3647	Howardella	TRUE	reported	XZF0Br	0.3121	textfile	0.0069947	25.6753
18	43206985	rs1484873	G	A	-0.227831	0.046335	2.55918e-06	3608	Howardella	TRUE	reported	XZF0Br	0.0686	textfile	0.00665642	24.1639
7	133154356	rs17167098	A	G	-0.169366	0.0352068	1.12323e-06	3586	Howardella	TRUE	reported	XZF0Br	0.1133	textfile	0.00641201	23.1289
4	169178315	rs609430	G	T	-0.112045	0.0239328	3.34484e-06	3798	Howardella	TRUE	reported	XZF0Br	0.339	textfile	0.00573782	21.9065
7	93527414	rs36081916	C	T	-0.18123	0.0402987	4.7004e-06	3216	Howardella	TRUE	reported	XZF0Br	0.1113	textfile	0.00624939	20.2119
17	17253288	rs12452946	G	A	-0.105833	0.0228941	3.80393e-06	3800	Howardella	TRUE	reported	XZF0Br	0.501	textfile	0.00559213	21.3584
1	72972799	rs61771805	T	A	-0.136779	0.0296811	4.0274e-06	3612	Howardella	TRUE	reported	XZF0Br	0.1869	textfile	0.00584498	21.2244
18	60125134	rs672217	A	G	0.164146	0.0349993	3.52468e-06	3611	Howardella	TRUE	reported	XZF0Br	0.1412	textfile	0.00605447	21.9837
2	218819396	rs3791893	G	A	0.147035	0.034023	9.49716e-06	3795	Howardella	TRUE	reported	XZF0Br	0.1233	textfile	0.00489727	18.6668
15	98476920	rs10048062	T	C	-0.147352	0.0336531	8.58873e-06	3800	Howardella	TRUE	reported	XZF0Br	0.1074	textfile	0.00501988	19.1617
14	95452797	rs2154047	A	C	-0.192557	0.0420093	9.97042e-06	3623	Howardella	TRUE	reported	XZF0Br	0.0676	textfile	0.00576564	20.9985
4	166058998	rs13128780	C	T	-0.149725	0.0312777	1.74998e-06	3999	Hungatella	TRUE	reported	QJkyKb	0.1451	textfile	0.00569753	22.9035
15	89577376	rs72759041	T	G	-0.126025	0.0282242	3.86095e-06	3910	Hungatella	TRUE	reported	QJkyKb	0.2346	textfile	0.00507322	19.9272
5	58424440	rs10044993	A	C	0.139547	0.0316748	8.06668e-06	4209	Hungatella	TRUE	reported	QJkyKb	0.1173	textfile	0.00459025	19.4002
8	14853525	rs13249325	G	T	-0.100023	0.0225883	9.69162e-06	4209	Hungatella	TRUE	reported	QJkyKb	0.3668	textfile	0.00463693	19.5984
14	95973619	rs17092615	A	G	0.152235	0.0337867	7.37677e-06	4009	Hungatella	TRUE	reported	QJkyKb	0.1243	textfile	0.00503854	20.2917
4	14324623	rs10805326	A	G	0.0775151	0.0139665	3.54544e-08	12303	Intestinibacter	TRUE	reported	ZwFFl0	0.2783	textfile	0.00249748	30.7984
15	92446683	rs4327025	A	G	-0.0810346	0.0154397	1.64326e-07	12303	Intestinibacter	TRUE	reported	ZwFFl0	0.1948	textfile	0.002234	27.5419
11	125663184	rs478972	C	T	-0.142681	0.0297116	1.81991e-06	10333	Intestinibacter	TRUE	reported	ZwFFl0	0.0596	textfile	0.00222682	23.0566
5	159686256	rs6875660	T	C	0.0890455	0.0193905	3.05781e-06	12293	Intestinibacter	TRUE	reported	ZwFFl0	0.1233	textfile	0.00171255	21.0851
9	21502923	rs16938435	C	T	-0.112189	0.0235439	1.80097e-06	12303	Intestinibacter	TRUE	reported	ZwFFl0	0.0606	textfile	0.00184217	22.7023
20	61325223	rs6062862	G	A	0.0924508	0.0204658	6.67984e-06	12189	Intestinibacter	TRUE	reported	ZwFFl0	0.0944	textfile	0.00167136	20.4029
16	5993076	rs118030283	A	G	-0.151829	0.0324471	2.67439e-06	8830	Intestinibacter	TRUE	reported	ZwFFl0	0.0378	textfile	0.00247355	21.8907
12	97928437	rs11109097	T	C	0.0624272	0.0138539	5.49484e-06	11886	Intestinibacter	TRUE	reported	ZwFFl0	0.3121	textfile	0.0017054	20.3016
6	10303945	rs9348442	T	C	0.099082	0.0221625	6.25936e-06	12303	Intestinibacter	TRUE	reported	ZwFFl0	0.0875	textfile	0.00162194	19.9839
5	148846426	rs447950	G	A	0.0628342	0.0136652	5.63911e-06	12303	Intestinibacter	TRUE	reported	ZwFFl0	0.2992	textfile	0.00171554	21.1391
6	170918194	rs62430350	C	T	0.151096	0.0351476	6.84229e-06	7650	Intestinibacter	TRUE	reported	ZwFFl0	0.0577	textfile	0.00240992	18.4756
4	179361262	rs2702387	G	A	0.0608559	0.0132145	4.25994e-06	12291	Intestinibacter	TRUE	reported	ZwFFl0	0.3519	textfile	0.00172252	21.2046
3	70657785	rs68093214	T	C	0.0662258	0.0149877	9.25769e-06	11886	Intestinibacter	TRUE	reported	ZwFFl0	0.2575	textfile	0.00163996	19.5213
11	127703160	rs2098844	T	C	-0.0575295	0.0128416	6.78879e-06	12291	Intestinibacter	TRUE	reported	ZwFFl0	0.4245	textfile	0.00163023	20.0667
2	20054971	rs893394	A	G	0.0583322	0.0130729	7.85038e-06	11886	Intestinibacter	TRUE	reported	ZwFFl0	0.4195	textfile	0.00167227	19.9066
10	13124513	rs11258178	G	A	0.0660742	0.0134139	6.98195e-07	11766	Intestinimonas	TRUE	reported	k2jVG0	0.4145	textfile	0.00205793	24.2595
11	94364293	rs12226153	G	A	-0.151142	0.0306922	5.12171e-07	9023	Intestinimonas	TRUE	reported	k2jVG0	0.0616	textfile	0.0026804	24.2449
16	58818770	rs4784055	C	T	-0.175324	0.038599	8.71812e-07	3193	Intestinimonas	TRUE	reported	k2jVG0	0.0557	textfile	0.00641998	20.6185
2	6514088	rs716604	G	A	0.0818068	0.0165992	8.5663e-07	12090	Intestinimonas	TRUE	reported	k2jVG0	0.1879	textfile	0.00200496	24.2846
16	85327902	rs2930225	T	G	0.0729524	0.0152948	1.34622e-06	12003	Intestinimonas	TRUE	reported	k2jVG0	0.2584	textfile	0.00189181	22.7466
3	10611142	rs62240188	A	G	0.130074	0.0267179	2.20308e-06	10252	Intestinimonas	TRUE	reported	k2jVG0	0.0686	textfile	0.00230655	23.6968
5	17209391	rs2731794	T	C	0.120632	0.0257529	1.91744e-06	11079	Intestinimonas	TRUE	reported	k2jVG0	0.0596	textfile	0.00197657	21.9379
15	93819735	rs7170984	C	T	-0.0658116	0.0140767	2.98356e-06	12090	Intestinimonas	TRUE	reported	k2jVG0	0.2903	textfile	0.00180464	21.8539
7	66890843	rs10262702	C	T	0.0918017	0.0194885	2.06073e-06	11766	Intestinimonas	TRUE	reported	k2jVG0	0.1292	textfile	0.00188234	22.1857
1	43767569	rs12566247	A	T	0.0637084	0.0135355	2.19054e-06	12076	Intestinimonas	TRUE	reported	k2jVG0	0.3479	textfile	0.00183115	22.1498
7	22007303	rs1859797	A	G	0.060368	0.0131793	4.12235e-06	11766	Intestinimonas	TRUE	reported	k2jVG0	0.504	textfile	0.00178004	20.9777
8	3763540	rs17067892	T	C	0.107194	0.0250013	6.37926e-06	11544	Intestinimonas	TRUE	reported	k2jVG0	0.0765	textfile	0.00158988	18.3797
2	140898088	rs72982915	T	C	0.183158	0.0402743	4.91157e-06	5591	Intestinimonas	TRUE	reported	k2jVG0	0.0457	textfile	0.00368555	20.6748
4	114608814	rs994794	C	G	-0.141905	0.0315074	7.30503e-06	9250	Intestinimonas	TRUE	reported	k2jVG0	0.0398	textfile	0.00218815	20.2804
20	6218922	rs4113676	C	A	-0.218507	0.0490152	7.41635e-06	3170	Intestinimonas	TRUE	reported	k2jVG0	0.0616	textfile	0.00623011	19.8607
3	17187502	rs9823439	C	T	-0.0581947	0.0131455	9.85876e-06	11766	Intestinimonas	TRUE	reported	k2jVG0	0.4414	textfile	0.00166289	19.5948
6	155737906	rs62427239	A	C	0.162658	0.0367647	9.40505e-06	6385	Intestinimonas	TRUE	reported	k2jVG0	0.0457	textfile	0.00305632	19.5683
3	150620956	rs2276760	G	A	-0.0685234	0.0152546	7.84062e-06	12081	Intestinimonas	TRUE	reported	k2jVG0	0.2197	textfile	0.00166744	20.1746
6	67200802	rs6934519	T	C	0.0692373	0.0151154	8.56956e-06	12089	Intestinimonas	TRUE	reported	k2jVG0	0.2753	textfile	0.00173261	20.9784
13	23343542	rs1000888	G	C	-0.0585038	0.013219	9.71299e-06	12090	Intestinimonas	TRUE	reported	k2jVG0	0.3956	textfile	0.00161749	19.5838
20	19300846	rs6112314	C	A	-0.0561715	0.0108174	2.43212e-07	17842	Lachnoclostridium	TRUE	reported	onFTnc	0.3966	textfile	0.00150899	26.961
3	177470032	rs62285313	G	A	0.0864203	0.0181565	1.58331e-06	16991	Lachnoclostridium	TRUE	reported	onFTnc	0.0855	textfile	0.00133158	22.6524
17	13816159	rs78068103	G	A	0.0886199	0.0194248	3.66519e-06	17477	Lachnoclostridium	TRUE	reported	onFTnc	0.0915	textfile	0.0011895	20.8113
3	23037786	rs615997	C	T	0.0511752	0.0106491	2.02677e-06	17911	Lachnoclostridium	TRUE	reported	onFTnc	0.499	textfile	0.00128771	23.0913
12	28169306	rs61915992	T	A	0.0803876	0.0172209	2.6727e-06	16773	Lachnoclostridium	TRUE	reported	onFTnc	0.1233	textfile	0.00129746	21.7879
18	1053252	rs789029	T	C	-0.0641288	0.0137974	3.75328e-06	17922	Lachnoclostridium	TRUE	reported	onFTnc	0.1889	textfile	0.00120393	21.6005
1	185091351	rs12566975	C	T	-0.0468097	0.0105787	9.57204e-06	17921	Lachnoclostridium	TRUE	reported	onFTnc	0.493	textfile	0.00109137	19.5776
8	59370320	rs4738679	A	G	-0.0520267	0.011404	4.41754e-06	17921	Lachnoclostridium	TRUE	reported	onFTnc	0.3648	textfile	0.00116003	20.8106
3	66725825	rs1031599	T	G	-0.078627	0.0175644	6.31376e-06	17398	Lachnoclostridium	TRUE	reported	onFTnc	0.0845	textfile	0.00115047	20.0367
17	46694541	rs72829893	T	G	0.117472	0.0268103	5.57766e-06	12404	Lachnoclostridium	TRUE	reported	onFTnc	0.0656	textfile	0.00154538	19.1954
4	38694566	rs3821998	A	C	-0.0864066	0.0192519	6.72052e-06	17920	Lachnoclostridium	TRUE	reported	onFTnc	0.0885	textfile	0.00112284	20.1417
18	19743455	rs2385421	G	A	0.0746186	0.0180734	7.13717e-06	17903	Lachnoclostridium	TRUE	reported	onFTnc	0.1044	textfile	0.000951206	17.0438
2	167244051	rs1528479	A	G	-0.0497798	0.0111919	9.63976e-06	17477	Lachnoclostridium	TRUE	reported	onFTnc	0.3698	textfile	0.00113068	19.781
12	102046595	rs1997204	C	T	-0.108075	0.0242022	5.97081e-06	14138	Lachnoclostridium	TRUE	reported	onFTnc	0.0527	textfile	0.00140844	19.9378
16	27217620	rs62028349	C	G	0.0469989	0.0105971	9.17043e-06	17922	Lachnoclostridium	TRUE	reported	onFTnc	0.505	textfile	0.00109633	19.6677
5	176802250	rs13157098	G	A	-0.0768058	0.0155312	5.99315e-07	15947	Lachnospira	TRUE	reported	4jJMrO	0.167	textfile	0.00153121	24.4525
11	25962890	rs4923324	A	G	-0.0617321	0.0133387	2.43593e-06	16490	Lachnospira	TRUE	reported	4jJMrO	0.2386	textfile	0.00129722	21.4163
2	57701660	rs56791201	C	T	0.051823	0.0110697	2.92823e-06	16486	Lachnospira	TRUE	reported	4jJMrO	0.4573	textfile	0.00132765	21.9141
6	6893668	rs2326833	G	C	-0.078495	0.017109	4.59648e-06	15632	Lachnospira	TRUE	reported	4jJMrO	0.1252	textfile	0.00134473	21.0464
3	186445436	rs4686798	C	T	0.0531826	0.0113747	2.73936e-06	16497	Lachnospira	TRUE	reported	4jJMrO	0.3857	textfile	0.00132335	21.8576
4	111995627	rs159484	A	G	0.0794668	0.0176999	6.67622e-06	16487	Lachnospira	TRUE	reported	4jJMrO	0.1133	textfile	0.00122112	20.1548
12	91006514	rs2520509	G	A	0.0519063	0.011578	7.41854e-06	16500	Lachnospira	TRUE	reported	4jJMrO	0.3181	textfile	0.00121664	20.0966
19	2571232	rs7249113	A	G	0.0679483	0.0133496	3.72097e-07	13534	LachnospiraceaeFCS020group	TRUE	reported	lkCyUA	0.2813	textfile	0.00191058	25.9034
1	35328576	rs12078956	G	C	0.106101	0.0222904	2.15431e-06	13101	LachnospiraceaeFCS020group	TRUE	reported	lkCyUA	0.1213	textfile	0.00172642	22.6535
16	23631307	rs369444	G	C	0.125481	0.0259008	3.14826e-06	12465	LachnospiraceaeFCS020group	TRUE	reported	lkCyUA	0.0636	textfile	0.00187942	23.4673
2	53946431	rs72793667	G	A	-0.116881	0.0246589	1.63421e-06	12396	LachnospiraceaeFCS020group	TRUE	reported	lkCyUA	0.0835	textfile	0.00180913	22.463
19	17865305	rs1363769	C	T	-0.200628	0.0449372	1.58163e-06	3555	LachnospiraceaeFCS020group	TRUE	reported	lkCyUA	0.0328	textfile	0.00557577	19.9218
8	121244406	rs10093861	A	G	-0.0568869	0.0121152	3.05624e-06	13772	LachnospiraceaeFCS020group	TRUE	reported	lkCyUA	0.498	textfile	0.00159835	22.0445
13	40419314	rs9788306	T	C	-0.062804	0.0130744	1.38618e-06	13772	LachnospiraceaeFCS020group	TRUE	reported	lkCyUA	0.2843	textfile	0.00167265	23.071
5	109403564	rs113859143	C	G	-0.108906	0.0242055	2.5545e-06	13238	LachnospiraceaeFCS020group	TRUE	reported	lkCyUA	0.0845	textfile	0.00152684	20.2401
1	118425334	rs9919338	C	G	-0.0553339	0.0120621	4.90667e-06	13768	LachnospiraceaeFCS020group	TRUE	reported	lkCyUA	0.4364	textfile	0.00152616	21.0413
11	3248876	rs35035870	C	T	-0.190615	0.0414403	2.62028e-06	5642	LachnospiraceaeFCS020group	TRUE	reported	lkCyUA	0.0358	textfile	0.00373604	21.1503
3	165996415	rs2862811	C	T	0.0564927	0.0121736	3.91911e-06	13772	LachnospiraceaeFCS020group	TRUE	reported	lkCyUA	0.4543	textfile	0.00156125	21.532
10	44346094	rs1254846	A	G	0.105963	0.0232501	5.59664e-06	13172	LachnospiraceaeFCS020group	TRUE	reported	lkCyUA	0.0915	textfile	0.00157441	20.7677
6	71966268	rs4452603	G	T	0.0604208	0.0135965	8.9819e-06	13487	LachnospiraceaeFCS020group	TRUE	reported	lkCyUA	0.2863	textfile	0.00146208	19.745
4	166588085	rs2322265	T	C	-0.0666305	0.0141577	5.20809e-06	13772	LachnospiraceaeFCS020group	TRUE	reported	lkCyUA	0.2555	textfile	0.00160572	22.1463
10	65563647	rs3999074	T	G	-0.0550587	0.0121847	6.55048e-06	13772	LachnospiraceaeFCS020group	TRUE	reported	lkCyUA	0.4781	textfile	0.00148041	20.4155
4	165786478	rs9308097	G	A	0.055381	0.0123659	7.4729e-06	13542	LachnospiraceaeFCS020group	TRUE	reported	lkCyUA	0.4523	textfile	0.00147891	20.0541
20	5330700	rs6116753	A	G	0.0994748	0.0209139	2.9225e-06	6278	LachnospiraceaeNC2004group	TRUE	reported	5y32nq	0.2396	textfile	0.00359064	22.616
5	149544722	rs3756315	G	A	-0.0883469	0.0188397	3.32583e-06	6328	LachnospiraceaeNC2004group	TRUE	reported	5y32nq	0.339	textfile	0.00346308	21.9836
1	234157721	rs12127733	A	G	0.115182	0.0246006	3.10594e-06	6226	LachnospiraceaeNC2004group	TRUE	reported	5y32nq	0.1779	textfile	0.00350863	21.9146
18	58229086	rs17067076	A	G	-0.154631	0.0352194	5.61206e-06	4449	LachnospiraceaeNC2004group	TRUE	reported	5y32nq	0.0765	textfile	0.00431412	19.268
9	122239986	rs1331592	G	C	0.0948806	0.0208369	5.34359e-06	6328	LachnospiraceaeNC2004group	TRUE	reported	5y32nq	0.2286	textfile	0.0032659	20.7278
9	29334137	rs1928659	C	T	0.102522	0.0226445	6.17241e-06	5516	LachnospiraceaeNC2004group	TRUE	reported	5y32nq	0.2495	textfile	0.00370231	20.4904
13	76829562	rs1929743	C	T	0.0837206	0.0190318	9.0551e-06	6330	LachnospiraceaeNC2004group	TRUE	reported	5y32nq	0.3121	textfile	0.00304771	19.3449
13	47512191	rs12863463	A	G	-0.156365	0.0345372	6.03984e-06	5516	LachnospiraceaeNC2004group	TRUE	reported	5y32nq	0.0547	textfile	0.00370229	20.4903
17	21157406	rs117467633	C	T	-0.169687	0.0383169	9.13317e-06	5077	LachnospiraceaeNC2004group	TRUE	reported	5y32nq	0.0626	textfile	0.00384803	19.6042
6	22725908	rs12208226	A	C	-0.154739	0.0340372	9.7484e-06	5620	LachnospiraceaeNC2004group	TRUE	reported	5y32nq	0.1064	textfile	0.00366405	20.6603
16	1100633	rs9932954	G	A	-0.0561864	0.0115984	1.24882e-06	15222	LachnospiraceaeND3007group	TRUE	reported	1t4HRy	0.4284	textfile	0.0015393	23.4643
4	7678735	rs13110238	G	C	-0.0636978	0.0142041	4.47808e-06	15019	LachnospiraceaeND3007group	TRUE	reported	1t4HRy	0.2445	textfile	0.0013372	20.1077
10	14137663	rs72776675	C	T	-0.0647067	0.014797	8.71689e-06	15302	LachnospiraceaeND3007group	TRUE	reported	1t4HRy	0.175	textfile	0.00124813	19.1203
3	172950553	rs2861203	A	G	0.0572304	0.0127279	7.36931e-06	15305	LachnospiraceaeND3007group	TRUE	reported	1t4HRy	0.3191	textfile	0.00131927	20.2155
11	3922055	rs12362320	C	G	0.0573168	0.0115466	8.04224e-07	16764	LachnospiraceaeNK4A136group	TRUE	reported	fWahAV	0.336	textfile	0.0014677	24.6378
1	54578401	rs954878	G	A	-0.0520656	0.0109082	1.78203e-06	17227	LachnospiraceaeNK4A136group	TRUE	reported	fWahAV	0.4503	textfile	0.00132072	22.7795
8	4842929	rs7832116	G	A	-0.0714756	0.0151703	3.57084e-06	17219	LachnospiraceaeNK4A136group	TRUE	reported	fWahAV	0.1461	textfile	0.00128754	22.1961
3	190415145	rs7616165	T	G	-0.230542	0.0483465	2.77391e-06	4094	LachnospiraceaeNK4A136group	TRUE	reported	fWahAV	0.0368	textfile	0.00552354	22.7279
3	161749981	rs76193507	G	A	-0.22973	0.0499776	2.9309e-06	3578	LachnospiraceaeNK4A136group	TRUE	reported	fWahAV	0.0567	textfile	0.00587068	21.1175
17	35240097	rs11263806	G	A	-0.0524615	0.0116758	5.06517e-06	17236	LachnospiraceaeNK4A136group	TRUE	reported	fWahAV	0.2783	textfile	0.00116994	20.1864
19	51256120	rs73044693	G	A	-0.10758	0.0229884	3.57256e-06	12773	LachnospiraceaeNK4A136group	TRUE	reported	fWahAV	0.0666	textfile	0.00171162	21.8965
5	6116659	rs160061	G	A	0.0513831	0.0108094	2.12198e-06	17234	LachnospiraceaeNK4A136group	TRUE	reported	fWahAV	0.4682	textfile	0.00130943	22.5936
10	62175024	rs7073658	G	T	-0.0499621	0.0109693	5.2691e-06	17236	LachnospiraceaeNK4A136group	TRUE	reported	fWahAV	0.4046	textfile	0.00120217	20.7432
14	100177681	rs68104925	C	T	-0.0549104	0.0115385	2.36779e-06	17227	LachnospiraceaeNK4A136group	TRUE	reported	fWahAV	0.3708	textfile	0.00131289	22.6443
19	21806125	rs12611395	G	A	-0.0902532	0.0199652	5.83039e-06	16486	LachnospiraceaeNK4A136group	TRUE	reported	fWahAV	0.0895	textfile	0.00123801	20.4326
17	30016653	rs2880566	C	T	0.0599578	0.0134693	5.61428e-06	17232	LachnospiraceaeNK4A136group	TRUE	reported	fWahAV	0.1879	textfile	0.0011486	19.8132
8	84735080	rs28540839	C	A	0.0508285	0.0110591	9.34319e-06	16764	LachnospiraceaeNK4A136group	TRUE	reported	fWahAV	0.4871	textfile	0.00125849	21.1214
5	90289997	rs59805249	C	T	0.0936162	0.0207982	9.45385e-06	15195	LachnospiraceaeNK4A136group	TRUE	reported	fWahAV	0.0905	textfile	0.00133159	20.2578
7	8497922	rs10952110	T	G	0.0487709	0.0109614	9.08113e-06	16764	LachnospiraceaeNK4A136group	TRUE	reported	fWahAV	0.4483	textfile	0.00117949	19.794
3	55181375	rs4955932	C	T	-0.0492283	0.0109388	7.05426e-06	17236	LachnospiraceaeNK4A136group	TRUE	reported	fWahAV	0.3956	textfile	0.00117367	20.2508
3	42568440	rs437876	C	T	0.0784637	0.0144768	7.1655e-08	10150	LachnospiraceaeUCG001	TRUE	reported	OK5f8f	0.3728	textfile	0.00288584	29.3703
3	148269083	rs985416	T	C	0.0970258	0.0181807	1.45591e-07	9917	LachnospiraceaeUCG001	TRUE	reported	OK5f8f	0.2058	textfile	0.0028637	28.4752
1	82384407	rs2050911	A	G	0.0751466	0.0153934	1.10648e-06	10148	LachnospiraceaeUCG001	TRUE	reported	OK5f8f	0.3042	textfile	0.00234287	23.8266
9	7273249	rs10815577	G	C	-0.0683706	0.0143691	1.71503e-06	10149	LachnospiraceaeUCG001	TRUE	reported	OK5f8f	0.3867	textfile	0.00222583	22.6359
9	14477851	rs573933	C	T	-0.107898	0.0232346	3.10508e-06	10150	LachnospiraceaeUCG001	TRUE	reported	OK5f8f	0.1024	textfile	0.00212017	21.5612
1	53773248	rs78848836	G	A	-0.118868	0.0259753	3.38171e-06	9506	LachnospiraceaeUCG001	TRUE	reported	OK5f8f	0.0835	textfile	0.00219814	20.9371
6	145006780	rs9403580	T	C	0.107801	0.0229777	3.46785e-06	10095	LachnospiraceaeUCG001	TRUE	reported	OK5f8f	0.1093	textfile	0.00217558	22.006
17	36155074	rs7213933	A	T	-0.0816269	0.01838	9.01671e-06	9961	LachnospiraceaeUCG001	TRUE	reported	OK5f8f	0.1948	textfile	0.00197612	19.7191
19	13962924	rs8104225	G	A	0.0892098	0.0197665	8.04216e-06	9908	LachnospiraceaeUCG001	TRUE	reported	OK5f8f	0.1491	textfile	0.00205158	20.3647
16	79092359	rs74034332	A	G	0.168045	0.0382637	3.33351e-06	6004	LachnospiraceaeUCG001	TRUE	reported	OK5f8f	0.0457	textfile	0.00320218	19.2813
7	96965504	rs62496417	G	T	-0.0748504	0.0165681	5.87504e-06	10150	LachnospiraceaeUCG001	TRUE	reported	OK5f8f	0.2714	textfile	0.00200681	20.4061
12	56256262	rs2371284	C	T	-0.0761893	0.0170127	7.55967e-06	9961	LachnospiraceaeUCG001	TRUE	reported	OK5f8f	0.2227	textfile	0.0020094	20.0519
1	166199362	rs12131224	T	C	0.117095	0.02591	7.39863e-06	9676	LachnospiraceaeUCG001	TRUE	reported	OK5f8f	0.1163	textfile	0.00210637	20.42
14	21455973	rs4981345	C	T	-0.0681973	0.0149831	6.08596e-06	9961	LachnospiraceaeUCG001	TRUE	reported	OK5f8f	0.3509	textfile	0.0020755	20.7129
1	108102470	rs79476906	A	T	-0.087088	0.0197008	8.27425e-06	9917	LachnospiraceaeUCG001	TRUE	reported	OK5f8f	0.1441	textfile	0.00196658	19.5371
8	56839500	rs7341608	C	T	-0.0784757	0.0177648	9.48124e-06	9917	LachnospiraceaeUCG001	TRUE	reported	OK5f8f	0.1899	textfile	0.00196389	19.5103
1	240359089	rs12747809	A	G	-0.062197	0.0125685	8.64875e-07	14464	LachnospiraceaeUCG004	TRUE	reported	vCBl0j	0.34	textfile	0.00169025	24.4858
2	49904589	rs2882478	A	G	-0.0577091	0.0118338	1.20811e-06	14466	LachnospiraceaeUCG004	TRUE	reported	vCBl0j	0.4553	textfile	0.00164125	23.7781
7	71303007	rs12673420	A	G	0.0554351	0.0118375	2.98079e-06	14463	LachnospiraceaeUCG004	TRUE	reported	vCBl0j	0.4414	textfile	0.00151402	21.9274
6	81318836	rs2444793	T	C	-0.0542433	0.0118188	4.77076e-06	14463	LachnospiraceaeUCG004	TRUE	reported	vCBl0j	0.4702	textfile	0.00145432	21.0615
4	183247601	rs2726805	G	A	0.0548397	0.0120844	6.30399e-06	14466	LachnospiraceaeUCG004	TRUE	reported	vCBl0j	0.4085	textfile	0.00142158	20.591
3	70592215	rs11128180	G	A	0.0648288	0.0140126	4.51737e-06	14466	LachnospiraceaeUCG004	TRUE	reported	vCBl0j	0.2237	textfile	0.00147743	21.4011
14	40536481	rs12894272	G	A	0.0579792	0.0125229	4.33949e-06	14463	LachnospiraceaeUCG004	TRUE	reported	vCBl0j	0.3002	textfile	0.0014799	21.4326
6	14817584	rs233486	G	A	-0.0799088	0.017766	6.28457e-06	13710	LachnospiraceaeUCG004	TRUE	reported	vCBl0j	0.1243	textfile	0.00147344	20.2277
12	24572337	rs35182105	G	A	-0.109724	0.024221	4.86508e-06	13170	LachnospiraceaeUCG004	TRUE	reported	vCBl0j	0.0726	textfile	0.00155582	20.519
1	65990422	rs6656451	T	C	-0.05436	0.011947	5.56781e-06	14458	LachnospiraceaeUCG004	TRUE	reported	vCBl0j	0.4394	textfile	0.00142992	20.7005
1	105287469	rs12072562	C	T	0.133104	0.0303566	7.0737e-06	9176	LachnospiraceaeUCG004	TRUE	reported	vCBl0j	0.0517	textfile	0.0020908	19.2212
13	51292902	rs2706242	C	G	-0.0901399	0.0199712	9.83848e-06	14026	LachnospiraceaeUCG004	TRUE	reported	vCBl0j	0.0934	textfile	0.00145031	20.3687
3	154242406	rs7629954	G	A	0.108441	0.023825	5.77222e-06	12568	LachnospiraceaeUCG004	TRUE	reported	vCBl0j	0.0686	textfile	0.00164566	20.7134
11	74391775	rs10793103	T	C	0.0974344	0.0181279	9.34937e-08	7014	LachnospiraceaeUCG008	TRUE	reported	hOc6bI	0.3042	textfile	0.00410183	28.8805
3	100496680	rs9873555	C	G	-0.121162	0.0233467	2.41343e-07	6577	LachnospiraceaeUCG008	TRUE	reported	hOc6bI	0.1571	textfile	0.00407827	26.9245
2	168628871	rs13024781	C	T	-0.0798769	0.0168846	2.29166e-06	7016	LachnospiraceaeUCG008	TRUE	reported	hOc6bI	0.503	textfile	0.00317973	22.3738
11	19572557	rs10741777	C	T	-0.0973842	0.0194791	7.68659e-07	7014	LachnospiraceaeUCG008	TRUE	reported	hOc6bI	0.2614	textfile	0.00355081	24.987
16	84992314	rs955844	C	A	0.112064	0.0228369	1.80994e-06	6863	LachnospiraceaeUCG008	TRUE	reported	hOc6bI	0.1998	textfile	0.00349641	24.0731
4	114220647	rs67078837	C	T	-0.0845848	0.0170693	7.68189e-07	7016	LachnospiraceaeUCG008	TRUE	reported	hOc6bI	0.4583	textfile	0.00348777	24.5489
2	228100140	rs62277846	T	C	0.102292	0.0212319	1.58892e-06	7016	LachnospiraceaeUCG008	TRUE	reported	hOc6bI	0.2356	textfile	0.00329751	23.2052
1	90818872	rs10801803	A	G	-0.117029	0.0243085	1.40029e-06	7017	LachnospiraceaeUCG008	TRUE	reported	hOc6bI	0.162	textfile	0.00329222	23.1712
12	129539818	rs61944774	G	A	0.179838	0.0393797	6.34122e-06	6000	LachnospiraceaeUCG008	TRUE	reported	hOc6bI	0.0577	textfile	0.00346385	20.8484
15	31697284	rs75356640	A	G	0.136523	0.0303128	9.83206e-06	6423	LachnospiraceaeUCG008	TRUE	reported	hOc6bI	0.0885	textfile	0.00314814	20.2781
8	23071054	rs57254474	A	G	0.0886512	0.0199045	6.92061e-06	7017	LachnospiraceaeUCG008	TRUE	reported	hOc6bI	0.2406	textfile	0.00281896	19.8309
6	81214803	rs57091572	G	A	-0.110443	0.0235801	2.85822e-06	6950	LachnospiraceaeUCG008	TRUE	reported	hOc6bI	0.1402	textfile	0.0031465	21.9309
10	83848397	rs11192447	G	A	0.126592	0.024345	4.68957e-07	12695	LachnospiraceaeUCG010	TRUE	reported	uMj4zQ	0.0746	textfile	0.00212538	27.0349
21	44079875	rs9981767	C	A	0.0655062	0.0131994	9.96373e-07	12816	LachnospiraceaeUCG010	TRUE	reported	uMj4zQ	0.3161	textfile	0.00191809	24.6256
14	29872341	rs74315802	T	G	0.0867262	0.0183477	3.19006e-06	12715	LachnospiraceaeUCG010	TRUE	reported	uMj4zQ	0.1213	textfile	0.00175412	22.3393
9	92267239	rs12346653	T	C	0.0657686	0.0139569	2.70321e-06	12816	LachnospiraceaeUCG010	TRUE	reported	uMj4zQ	0.2744	textfile	0.00172963	22.2019
19	42586245	rs10414815	C	T	0.10453	0.0230253	4.23977e-06	11564	LachnospiraceaeUCG010	TRUE	reported	uMj4zQ	0.1193	textfile	0.00177905	20.606
1	224897491	rs72761829	T	A	0.111884	0.0238893	2.57651e-06	11488	LachnospiraceaeUCG010	TRUE	reported	uMj4zQ	0.0716	textfile	0.0019057	21.9306
2	185862591	rs72894957	A	G	0.222263	0.0486425	5.68428e-06	4316	LachnospiraceaeUCG010	TRUE	reported	uMj4zQ	0.0477	textfile	0.00481421	20.869
5	8146371	rs336138	T	G	0.0779543	0.0171865	7.48417e-06	13236	LachnospiraceaeUCG010	TRUE	reported	uMj4zQ	0.163	textfile	0.00155193	20.5701
7	81410263	rs4576377	C	A	-0.0572001	0.0127043	7.63056e-06	13225	LachnospiraceaeUCG010	TRUE	reported	uMj4zQ	0.3837	textfile	0.00153049	20.2687
21	33193567	rs2833528	T	C	-0.0562148	0.0127763	9.9199e-06	13233	LachnospiraceaeUCG010	TRUE	reported	uMj4zQ	0.3608	textfile	0.00146082	19.3564
9	85576178	rs2153460	T	A	-0.0684038	0.0156562	9.17312e-06	13236	LachnospiraceaeUCG010	TRUE	reported	uMj4zQ	0.1839	textfile	0.00144015	19.0864
6	84772845	rs17730011	A	G	-0.0702357	0.015706	7.84597e-06	13226	LachnospiraceaeUCG010	TRUE	reported	uMj4zQ	0.2187	textfile	0.00150973	19.9948
19	6928017	rs921925	C	A	0.0985077	0.0203229	9.71665e-07	6952	Lactobacillus	TRUE	reported	13BWEK	0.2624	textfile	0.00336817	23.4879
1	18501459	rs16861661	A	G	-0.183147	0.038148	1.2781e-06	5325	Lactobacillus	TRUE	reported	13BWEK	0.0497	textfile	0.00430983	23.0405
8	69010103	rs768253	G	T	-0.079195	0.0171791	4.2477e-06	6958	Lactobacillus	TRUE	reported	13BWEK	0.3907	textfile	0.00304499	21.2456
2	28903275	rs11674854	T	C	-0.0852686	0.0176504	1.592e-06	6655	Lactobacillus	TRUE	reported	13BWEK	0.4274	textfile	0.00349464	23.3314
16	73890910	rs328312	A	T	0.0815092	0.0169441	1.40618e-06	6950	Lactobacillus	TRUE	reported	13BWEK	0.4473	textfile	0.00331854	23.134
20	54192992	rs6092149	T	A	-0.0801344	0.017149	3.29042e-06	6906	Lactobacillus	TRUE	reported	13BWEK	0.4433	textfile	0.00315185	21.8292
6	151027636	rs75127669	A	C	0.139784	0.0310414	6.83434e-06	6840	Lactobacillus	TRUE	reported	13BWEK	0.0706	textfile	0.00295591	20.2724
3	173151665	rs77478751	G	A	-0.219886	0.0475759	7.32705e-06	3669	Lactobacillus	TRUE	reported	13BWEK	0.0537	textfile	0.0057883	21.3493
2	135755629	rs1530559	A	G	0.0804001	0.0178207	4.93109e-06	6655	Lactobacillus	TRUE	reported	13BWEK	0.5676	textfile	0.00304921	20.3484
4	109896462	rs62314653	A	C	0.187692	0.0394585	2.24383e-06	5944	Lactobacillus	TRUE	reported	13BWEK	0.0626	textfile	0.00379212	22.6185
13	23834968	rs7399658	A	G	-0.107134	0.0221883	3.12099e-06	6613	Lactobacillus	TRUE	reported	13BWEK	0.2157	textfile	0.003513	23.3063
2	199312684	rs12693845	T	C	-0.0805447	0.0177429	8.9632e-06	6958	Lactobacillus	TRUE	reported	13BWEK	0.3569	textfile	0.00295296	20.6016
18	64699550	rs34757988	C	G	0.122294	0.0228976	8.95039e-08	4055	Lactococcus	TRUE	reported	4r0slR	0.326	textfile	0.00698545	28.5112
22	31532568	rs757872	C	G	0.140799	0.027582	4.36882e-07	3792	Lactococcus	TRUE	reported	4r0slR	0.2058	textfile	0.00682506	26.0447
17	2699935	rs123059	C	T	-0.13671	0.0274694	1.26562e-06	3760	Lactococcus	TRUE	reported	4r0slR	0.2217	textfile	0.00654429	24.7555
12	113161438	rs4766997	T	C	0.114599	0.023839	2.06145e-06	4053	Lactococcus	TRUE	reported	4r0slR	0.2962	textfile	0.00566945	23.0979
19	28767353	rs10417872	G	T	0.118306	0.024522	1.28678e-06	4056	Lactococcus	TRUE	reported	4r0slR	0.2584	textfile	0.00570582	23.2641
1	116887742	rs6674304	T	C	0.200758	0.0442121	6.17759e-06	3869	Lactococcus	TRUE	reported	4r0slR	0.0686	textfile	0.00530096	20.608
13	113472525	rs7992246	C	T	0.104232	0.0230786	4.44724e-06	4057	Lactococcus	TRUE	reported	4r0slR	0.3469	textfile	0.00500264	20.3877
10	71518643	rs55910161	T	C	0.146426	0.0307367	2.36214e-06	3836	Lactococcus	TRUE	reported	4r0slR	0.1352	textfile	0.00588141	22.6827
2	31266049	rs12621813	A	G	0.108423	0.0239978	6.60829e-06	4057	Lactococcus	TRUE	reported	4r0slR	0.2823	textfile	0.00500624	20.4025
2	54114864	rs2293361	T	C	-0.199221	0.0430969	1.39593e-06	3787	Lactococcus	TRUE	reported	4r0slR	0.0646	textfile	0.00561099	21.3574
7	14650221	rs17168302	A	G	0.191857	0.0424761	6.28602e-06	4023	Lactococcus	TRUE	reported	4r0slR	0.0656	textfile	0.00504565	20.3915
11	45826561	rs61884471	A	G	0.124426	0.0248431	1.01163e-06	11559	Marvinbryantia	TRUE	reported	IxdvzM	0.0845	textfile	0.00216546	25.0806
10	12516924	rs2724813	G	A	-0.0840769	0.0167551	6.28451e-07	11610	Marvinbryantia	TRUE	reported	IxdvzM	0.2008	textfile	0.00216415	25.1759
1	58441860	rs1187983	T	C	-0.0935456	0.0193174	2.02427e-06	11896	Marvinbryantia	TRUE	reported	IxdvzM	0.1223	textfile	0.00196739	23.4463
6	132881664	rs2842896	T	C	-0.0649396	0.0131146	7.25363e-07	11709	Marvinbryantia	TRUE	reported	IxdvzM	0.5278	textfile	0.00208967	24.515
16	5938448	rs11645029	C	G	-0.060618	0.0131551	4.14752e-06	11709	Marvinbryantia	TRUE	reported	IxdvzM	0.4523	textfile	0.00181012	21.2295
18	46255637	rs12963345	C	G	-0.059681	0.0132289	6.60378e-06	11709	Marvinbryantia	TRUE	reported	IxdvzM	0.4583	textfile	0.00173522	20.3495
3	166039765	rs2863363	G	A	0.0634861	0.0136323	3.11281e-06	11950	Marvinbryantia	TRUE	reported	IxdvzM	0.3678	textfile	0.00181161	21.6844
11	79518683	rs72948274	C	A	-0.126354	0.0272212	3.2591e-06	11561	Marvinbryantia	TRUE	reported	IxdvzM	0.0577	textfile	0.0018602	21.5421
19	4542097	rs146541147	A	G	0.118845	0.0268423	6.86288e-06	10778	Marvinbryantia	TRUE	reported	IxdvzM	0.0706	textfile	0.00181551	19.5995
13	86079090	rs11620597	C	T	0.119479	0.0271688	7.80178e-06	11031	Marvinbryantia	TRUE	reported	IxdvzM	0.0527	textfile	0.00175013	19.336
14	21577837	rs8006832	T	G	-0.0952415	0.0216699	6.58083e-06	11412	Marvinbryantia	TRUE	reported	IxdvzM	0.1113	textfile	0.00168983	19.3136
1	211400180	rs3125832	C	A	0.0679323	0.015012	5.02731e-06	11709	Marvinbryantia	TRUE	reported	IxdvzM	0.2624	textfile	0.00174581	20.4739
13	41963791	rs76029318	C	T	0.222849	0.0454319	1.07552e-06	3387	Methanobrevibacter	TRUE	reported	ekgOU5	0.0646	textfile	0.00705357	24.0459
2	125440268	rs10202904	G	T	-0.112811	0.0239106	3.08549e-06	3583	Methanobrevibacter	TRUE	reported	ekgOU5	0.4672	textfile	0.00617426	22.2474
4	104418307	rs894996	A	C	0.214213	0.0456045	3.81567e-06	3479	Methanobrevibacter	TRUE	reported	ekgOU5	0.0716	textfile	0.00630195	22.0509
11	89349287	rs11018665	T	A	0.113013	0.0254343	7.03099e-06	3586	Methanobrevibacter	TRUE	reported	ekgOU5	0.341	textfile	0.00547551	19.7323
10	112266046	rs1334944	C	T	0.115197	0.0255492	7.6138e-06	3586	Methanobrevibacter	TRUE	reported	ekgOU5	0.2853	textfile	0.00563712	20.318
3	15053083	rs6776814	C	T	-0.188956	0.0419905	8.04905e-06	3283	Methanobrevibacter	TRUE	reported	ekgOU5	0.0895	textfile	0.00613025	20.2374
15	31516919	rs4779844	C	G	0.109639	0.0247979	9.28281e-06	3585	Methanobrevibacter	TRUE	reported	ekgOU5	0.3241	textfile	0.0054231	19.5369
19	52925820	rs4802933	G	A	-0.135628	0.0308139	9.73818e-06	3586	Methanobrevibacter	TRUE	reported	ekgOU5	0.1779	textfile	0.00537352	19.3627
15	58063881	rs503751	G	C	0.0618294	0.0118887	2.07625e-07	14218	Odoribacter	TRUE	reported	hYhscF	0.5199	textfile	0.00189872	27.0436
12	67655943	rs77779484	A	G	-0.133489	0.0268526	6.56256e-07	11935	Odoribacter	TRUE	reported	hYhscF	0.0586	textfile	0.00206633	24.7086
19	49523088	rs10423795	T	C	0.0550695	0.0121164	6.57936e-06	14135	Odoribacter	TRUE	reported	hYhscF	0.4066	textfile	0.0014593	20.6544
4	11907559	rs6856150	A	G	0.0881922	0.0194146	6.0595e-06	14597	Odoribacter	TRUE	reported	hYhscF	0.1183	textfile	0.00141164	20.6321
8	1266824	rs10093869	G	A	-0.0577795	0.0125389	3.67441e-06	14218	Odoribacter	TRUE	reported	hYhscF	0.3757	textfile	0.00149121	21.2308
17	46763962	rs4793970	G	A	-0.0576329	0.0129154	6.02696e-06	14687	Odoribacter	TRUE	reported	hYhscF	0.3012	textfile	0.00135395	19.9098
8	69677480	rs74553962	G	T	0.121449	0.0264106	9.48684e-06	11803	Odoribacter	TRUE	reported	hYhscF	0.0626	textfile	0.00178839	21.1426
14	70944224	rs28417404	G	A	-0.0726896	0.0161372	3.68032e-06	14698	Odoribacter	TRUE	reported	hYhscF	0.169	textfile	0.00137858	20.2876
11	6848360	rs16918425	T	A	0.0999781	0.0223785	8.85048e-06	13689	Odoribacter	TRUE	reported	hYhscF	0.0746	textfile	0.00145595	19.9566
2	150077190	rs1035588	G	A	-0.108148	0.0236848	4.85501e-06	3739	Olsenella	TRUE	reported	Ai5KgM	0.3827	textfile	0.00554536	20.8386
19	4925018	rs62112538	T	C	-0.19943	0.0407033	1.1882e-06	3630	Olsenella	TRUE	reported	Ai5KgM	0.0805	textfile	0.00656984	23.993
1	247642270	rs35225860	G	A	-0.223604	0.0482391	3.87041e-06	3630	Olsenella	TRUE	reported	Ai5KgM	0.0567	textfile	0.00588422	21.4743
9	21884425	rs72691585	A	C	-0.249079	0.0520814	2.95294e-06	3078	Olsenella	TRUE	reported	Ai5KgM	0.0686	textfile	0.00737606	22.8573
6	10422207	rs9460691	A	C	0.119966	0.0268645	7.28354e-06	3739	Olsenella	TRUE	reported	Ai5KgM	0.2167	textfile	0.00530508	19.9308
10	10777085	rs17148768	A	G	0.140434	0.0295602	2.1984e-06	3648	Olsenella	TRUE	reported	Ai5KgM	0.2117	textfile	0.00614891	22.5576
4	174810498	rs61090148	G	A	-0.104783	0.0231343	6.43728e-06	3739	Olsenella	TRUE	reported	Ai5KgM	0.4225	textfile	0.00545678	20.5039
1	179629191	rs7540303	T	C	0.108044	0.023638	5.32027e-06	3739	Olsenella	TRUE	reported	Ai5KgM	0.4215	textfile	0.00555654	20.8808
1	231960352	rs2759329	A	G	-0.111131	0.0237218	3.43201e-06	3739	Olsenella	TRUE	reported	Ai5KgM	0.34	textfile	0.00583552	21.9353
20	19969568	rs6046522	T	C	0.122938	0.0269928	4.48455e-06	3705	Olsenella	TRUE	reported	Ai5KgM	0.2863	textfile	0.00556758	20.7322
17	59632873	rs8066522	A	G	-0.106529	0.0240379	9.70095e-06	3739	Olsenella	TRUE	reported	Ai5KgM	0.3469	textfile	0.00522528	19.6295
1	184942671	rs234108	G	A	0.0749553	0.0152632	9.16336e-07	8694	Oscillibacter	TRUE	reported	zLwzSd	0.4801	textfile	0.00276624	24.1109
14	32270129	rs36095275	T	C	-0.0752368	0.0156861	1.39627e-06	8694	Oscillibacter	TRUE	reported	zLwzSd	0.3618	textfile	0.00263914	23.0001
14	21479605	rs11627628	C	T	0.143961	0.0290223	1.0092e-06	8486	Oscillibacter	TRUE	reported	zLwzSd	0.0726	textfile	0.0028911	24.5992
6	28580593	rs9393920	G	A	-0.0744662	0.0151081	9.92237e-07	8930	Oscillibacter	TRUE	reported	zLwzSd	0.4354	textfile	0.00271311	24.2885
22	44834707	rs133832	C	A	-0.0795527	0.0162411	1.14719e-06	8926	Oscillibacter	TRUE	reported	zLwzSd	0.3131	textfile	0.00268076	23.9874
4	3656291	rs12649930	G	T	0.121589	0.0259612	4.09379e-06	8794	Oscillibacter	TRUE	reported	zLwzSd	0.0944	textfile	0.00248811	21.93
10	116469806	rs75453768	T	G	0.12212	0.0268629	5.34738e-06	8256	Oscillibacter	TRUE	reported	zLwzSd	0.0865	textfile	0.00249696	20.6615
2	179457147	rs16866406	G	A	0.0988765	0.0208795	3.07821e-06	8930	Oscillibacter	TRUE	reported	zLwzSd	0.1392	textfile	0.00250498	22.4206
20	49507892	rs761240	G	T	-0.17664	0.0388812	2.03841e-06	5185	Oscillibacter	TRUE	reported	zLwzSd	0.0666	textfile	0.00396481	20.6314
8	21598077	rs4506202	G	A	-0.0711323	0.0152261	3.20825e-06	8694	Oscillibacter	TRUE	reported	zLwzSd	0.5159	textfile	0.00250408	21.8201
11	79013843	rs61883564	G	A	-0.101351	0.0221016	3.38712e-06	8930	Oscillibacter	TRUE	reported	zLwzSd	0.1243	textfile	0.00234931	21.024
9	1798324	rs16934185	G	A	-0.129568	0.028157	4.38031e-06	8492	Oscillibacter	TRUE	reported	zLwzSd	0.1044	textfile	0.0024873	21.1698
11	25973451	rs12417956	G	C	0.0785431	0.0174075	6.02626e-06	8928	Oscillibacter	TRUE	reported	zLwzSd	0.2445	textfile	0.00227511	20.3539
6	36931994	rs6901560	G	C	0.0855032	0.018693	6.20951e-06	8525	Oscillibacter	TRUE	reported	zLwzSd	0.1988	textfile	0.0024482	20.9172
20	18003390	rs62206502	A	C	-0.0681423	0.0151349	6.59895e-06	8883	Oscillibacter	TRUE	reported	zLwzSd	0.4592	textfile	0.0022768	20.2664
12	82366390	rs137917150	A	T	-0.174992	0.0388394	4.61985e-06	5733	Oscillibacter	TRUE	reported	zLwzSd	0.0616	textfile	0.00352838	20.2927
8	11116314	rs11990279	C	T	-0.0824934	0.0180457	4.94298e-06	8528	Oscillibacter	TRUE	reported	zLwzSd	0.2396	textfile	0.00244444	20.8923
6	18093691	rs12206468	A	G	-0.133016	0.0269733	1.04222e-06	9554	Oscillospira	TRUE	reported	2cNLth	0.0636	textfile	0.00253891	24.3134
3	172373615	rs73038677	A	T	-0.08321	0.0168666	1.0943e-06	10195	Oscillospira	TRUE	reported	2cNLth	0.1819	textfile	0.00238164	24.334
14	28151415	rs1954532	C	T	-0.0826246	0.0175252	2.26773e-06	9841	Oscillospira	TRUE	reported	2cNLth	0.2087	textfile	0.00225359	22.2232
4	89483300	rs28889936	C	A	0.114051	0.0252838	3.36585e-06	9758	Oscillospira	TRUE	reported	2cNLth	0.1083	textfile	0.00208088	20.3433
1	76803093	rs751183	C	T	-0.0774322	0.0172216	6.85127e-06	9841	Oscillospira	TRUE	reported	2cNLth	0.2455	textfile	0.00205007	20.2121
17	14881860	rs8076323	G	A	0.0715392	0.0156539	5.61316e-06	10193	Oscillospira	TRUE	reported	2cNLth	0.2575	textfile	0.00204481	20.8814
6	56160483	rs72866977	C	A	-0.130569	0.0281674	5.62701e-06	9098	Oscillospira	TRUE	reported	2cNLth	0.0696	textfile	0.00235622	21.4828
6	170474630	rs62422654	T	C	0.0898456	0.0198088	6.46754e-06	9769	Oscillospira	TRUE	reported	2cNLth	0.1471	textfile	0.00210142	20.5678
16	89792856	rs12925026	C	T	0.13559	0.030678	9.31021e-06	8200	Oscillospira	TRUE	reported	2cNLth	0.0726	textfile	0.0023766	19.5297
3	171947435	rs4428215	A	G	0.130293	0.0242237	7.51071e-08	4655	Oxalobacter	TRUE	reported	EZLFdo	0.2604	textfile	0.00617658	28.9183
9	87514407	rs736744	T	C	0.117882	0.0211262	2.57471e-08	4655	Oxalobacter	TRUE	reported	EZLFdo	0.4155	textfile	0.0066441	31.1218
22	37421469	rs6000536	T	C	-0.130992	0.0253804	2.06054e-07	4654	Oxalobacter	TRUE	reported	EZLFdo	0.2107	textfile	0.00569099	26.626
4	189935314	rs36057338	T	G	0.207847	0.0421439	8.79803e-07	4244	Oxalobacter	TRUE	reported	EZLFdo	0.0755	textfile	0.0056985	24.3116
20	59502888	rs6071435	A	T	-0.105512	0.021489	1.07431e-06	4635	Oxalobacter	TRUE	reported	EZLFdo	0.3638	textfile	0.00517455	24.0984
9	19682558	rs12002250	C	A	0.217122	0.0466317	1.41504e-06	4297	Oxalobacter	TRUE	reported	EZLFdo	0.0596	textfile	0.0050199	21.6693
6	38550301	rs1569853	C	T	-0.138078	0.0296981	3.64501e-06	4492	Oxalobacter	TRUE	reported	EZLFdo	0.1382	textfile	0.0047892	21.607
12	96819204	rs11108500	G	A	-0.199099	0.0427327	3.74279e-06	4303	Oxalobacter	TRUE	reported	EZLFdo	0.0765	textfile	0.00501952	21.6979
8	20902693	rs10464997	A	G	0.137691	0.0294804	3.29754e-06	4650	Oxalobacter	TRUE	reported	EZLFdo	0.1531	textfile	0.00466939	21.8051
15	93941937	rs111966731	C	T	0.213114	0.047162	7.29863e-06	3931	Oxalobacter	TRUE	reported	EZLFdo	0.0716	textfile	0.00516759	20.4089
8	115560689	rs6993398	A	G	0.127217	0.0278855	7.12773e-06	4656	Oxalobacter	TRUE	reported	EZLFdo	0.1531	textfile	0.00445026	20.8041
11	126582578	rs3862635	T	C	-0.172142	0.0394026	9.18685e-06	4469	Oxalobacter	TRUE	reported	EZLFdo	0.0785	textfile	0.00425268	19.0778
9	2217340	rs60884758	T	C	-0.0702667	0.0142249	5.70689e-07	17293	Parabacteroides	TRUE	reported	zTkgYk	0.165	textfile	0.00140902	24.3978
5	169360155	rs3860755	C	G	0.0558784	0.0116625	1.71325e-06	17294	Parabacteroides	TRUE	reported	zTkgYk	0.3082	textfile	0.00132567	22.954
6	47368687	rs4236095	A	G	0.0761961	0.0157042	1.93145e-06	16383	Parabacteroides	TRUE	reported	zTkgYk	0.1252	textfile	0.00143489	23.5387
3	191572365	rs115602804	A	G	0.10308	0.0222736	1.93059e-06	16394	Parabacteroides	TRUE	reported	zTkgYk	0.0666	textfile	0.00130472	21.4149
3	52354847	rs114567323	C	T	0.186478	0.0405199	5.65487e-06	5859	Parabacteroides	TRUE	reported	zTkgYk	0.0467	textfile	0.00360185	21.1723
12	56396953	rs7298818	T	C	0.0888832	0.0200902	8.53629e-06	16510	Parabacteroides	TRUE	reported	zTkgYk	0.0765	textfile	0.00118416	19.5712
1	85585609	rs6657302	C	T	-0.10452	0.0225521	9.75699e-06	16552	Parabacteroides	TRUE	reported	zTkgYk	0.0517	textfile	0.00129601	21.4768
6	165969505	rs11965579	C	G	0.162824	0.0381863	8.86592e-06	3890	Parabacteroides	TRUE	reported	zTkgYk	0.0348	textfile	0.00465207	18.1718
16	7045276	rs17141986	C	G	0.0500303	0.0111459	7.2741e-06	16825	Parabacteroides	TRUE	reported	zTkgYk	0.4274	textfile	0.00119608	20.1457
2	38037203	rs72893646	T	A	-0.0715594	0.0156668	8.83391e-06	16508	Parabacteroides	TRUE	reported	zTkgYk	0.1282	textfile	0.00126221	20.8604
5	174606261	rs2081023	G	A	-0.122561	0.0236507	2.638e-07	7178	Paraprevotella	TRUE	reported	yUVWuq	0.1024	textfile	0.00372725	26.8468
17	69135631	rs9900242	G	A	-0.0852967	0.0175212	1.14068e-06	6900	Paraprevotella	TRUE	reported	yUVWuq	0.3608	textfile	0.00342294	23.6926
13	86162420	rs9602779	C	A	-0.106692	0.0220263	6.92746e-07	7177	Paraprevotella	TRUE	reported	yUVWuq	0.173	textfile	0.00325849	23.4561
3	149298792	rs140997932	C	T	-0.162376	0.0354178	2.11119e-06	6187	Paraprevotella	TRUE	reported	yUVWuq	0.0646	textfile	0.00338567	21.0115
11	114526679	rs145020347	G	A	-0.12465	0.0262323	4.03009e-06	6859	Paraprevotella	TRUE	reported	yUVWuq	0.1392	textfile	0.00328112	22.5727
12	114131978	rs4767113	T	C	0.0882466	0.018382	2.14357e-06	6900	Paraprevotella	TRUE	reported	yUVWuq	0.2873	textfile	0.00332901	23.0402
1	195971173	rs3008582	C	T	0.10572	0.0227246	4.35989e-06	7175	Paraprevotella	TRUE	reported	yUVWuq	0.1322	textfile	0.00300742	21.6373
11	41079703	rs4756632	T	G	-0.138905	0.0289897	3.81747e-06	7179	Paraprevotella	TRUE	reported	yUVWuq	0.0934	textfile	0.00318787	22.9525
12	25249743	rs10842464	C	T	-0.0758215	0.0172568	6.59715e-06	7178	Paraprevotella	TRUE	reported	yUVWuq	0.4185	textfile	0.00268223	19.2994
7	81759508	rs3801748	A	G	0.0779721	0.0171691	5.20177e-06	7179	Paraprevotella	TRUE	reported	yUVWuq	0.3459	textfile	0.00286465	20.6187
18	69623804	rs7240324	G	T	-0.10229	0.0226948	5.95902e-06	6900	Paraprevotella	TRUE	reported	yUVWuq	0.1909	textfile	0.00293556	20.3091
12	71978728	rs17109926	G	A	-0.0988335	0.0216172	6.75279e-06	7179	Paraprevotella	TRUE	reported	yUVWuq	0.1879	textfile	0.00290325	20.8973
6	83459314	rs17785622	G	A	0.248065	0.0524304	1.92659e-06	3288	Paraprevotella	TRUE	reported	yUVWuq	0.0596	textfile	0.00676219	22.3718
20	25599776	rs2387977	C	T	-0.0681778	0.0134756	5.38476e-07	11345	Parasutterella	TRUE	reported	rzpggz	0.4583	textfile	0.00225117	25.5927
2	72235444	rs7572229	A	G	0.066273	0.0132736	6.31698e-07	11383	Parasutterella	TRUE	reported	rzpggz	0.4901	textfile	0.00218519	24.9242
4	15565736	rs35414597	A	T	-0.0684946	0.0142143	1.51206e-06	11386	Parasutterella	TRUE	reported	rzpggz	0.339	textfile	0.00203519	23.2158
4	65556925	rs6828768	T	C	0.0636852	0.0132645	1.78328e-06	11386	Parasutterella	TRUE	reported	rzpggz	0.5	textfile	0.00202043	23.0472
10	44293839	rs10899911	G	A	-0.0717102	0.0148151	1.15272e-06	11386	Parasutterella	TRUE	reported	rzpggz	0.2724	textfile	0.00205346	23.4247
12	5275540	rs7303158	T	C	0.0646859	0.0134256	1.32776e-06	11386	Parasutterella	TRUE	reported	rzpggz	0.4423	textfile	0.00203468	23.2101
2	178954708	rs78383039	C	T	-0.146315	0.0297119	1.57438e-06	9174	Parasutterella	TRUE	reported	rzpggz	0.0666	textfile	0.00263638	24.2448
8	114804024	rs35055552	C	T	0.109554	0.0235433	3.34853e-06	9970	Parasutterella	TRUE	reported	rzpggz	0.0775	textfile	0.00216714	21.649
6	137615592	rs2090816	C	A	0.0840967	0.0177315	2.89715e-06	11385	Parasutterella	TRUE	reported	rzpggz	0.1571	textfile	0.00197187	22.4901
12	126498824	rs1403396	T	A	-0.0756729	0.0159035	2.75519e-06	11378	Parasutterella	TRUE	reported	rzpggz	0.2147	textfile	0.00198595	22.6371
17	14692867	rs55877868	C	A	-0.104458	0.0228089	2.87068e-06	10588	Parasutterella	TRUE	reported	rzpggz	0.0964	textfile	0.00197696	20.9696
15	67316307	rs8039785	G	T	0.0618345	0.0133	3.62095e-06	11383	Parasutterella	TRUE	reported	rzpggz	0.4523	textfile	0.00189529	21.6113
8	16674526	rs823424	A	G	-0.0713448	0.0156958	4.95295e-06	11386	Parasutterella	TRUE	reported	rzpggz	0.2097	textfile	0.00181133	20.6576
12	53260710	rs7311004	C	T	-0.0617522	0.0136438	5.92054e-06	11384	Parasutterella	TRUE	reported	rzpggz	0.3757	textfile	0.00179621	20.4812
3	156550415	rs62273907	G	A	0.229468	0.0502262	5.88384e-06	3691	Parasutterella	TRUE	reported	rzpggz	0.0497	textfile	0.0056233	20.8617
3	193896709	rs6809952	A	G	-0.0684957	0.0150892	8.13349e-06	11077	Parasutterella	TRUE	reported	rzpggz	0.2734	textfile	0.00185681	20.6024
3	30163689	rs11715853	A	G	-0.0662952	0.0146114	6.22913e-06	11386	Parasutterella	TRUE	reported	rzpggz	0.3141	textfile	0.00180478	20.5828
3	17793504	rs75754569	G	C	0.181434	0.0319429	1.09884e-08	5481	Peptococcus	TRUE	reported	JWI7RI	0.1103	textfile	0.00585169	32.2501
13	91182556	rs77681628	T	C	0.200307	0.0387328	2.68836e-07	4842	Peptococcus	TRUE	reported	JWI7RI	0.0586	textfile	0.00549312	26.7336
4	35358594	rs10031059	C	T	-0.121167	0.0225844	1.23637e-07	5526	Peptococcus	TRUE	reported	JWI7RI	0.2207	textfile	0.0051818	28.7734
6	99020289	rs6918730	A	G	0.135311	0.0289742	1.14732e-06	5656	Peptococcus	TRUE	reported	JWI7RI	0.0974	textfile	0.00384114	21.8015
14	57985112	rs413827	A	G	0.110229	0.0237523	3.30085e-06	5482	Peptococcus	TRUE	reported	JWI7RI	0.2127	textfile	0.00391328	21.529
2	33691809	rs2054133	A	G	0.0895433	0.0188332	2.14166e-06	5657	Peptococcus	TRUE	reported	JWI7RI	0.4742	textfile	0.00398017	22.5978
10	78716030	rs11001941	A	G	-0.195611	0.0392217	1.32858e-06	5607	Peptococcus	TRUE	reported	JWI7RI	0.0676	textfile	0.00441654	24.8645
9	104595848	rs7033353	G	T	0.090152	0.018995	2.21957e-06	5657	Peptococcus	TRUE	reported	JWI7RI	0.4195	textfile	0.00396606	22.5174
22	50973113	rs5770862	C	T	0.162018	0.0356813	3.21957e-06	5431	Peptococcus	TRUE	reported	JWI7RI	0.0666	textfile	0.00378197	20.6103
15	75073172	rs34282744	C	G	0.191797	0.0399832	1.83535e-06	5257	Peptococcus	TRUE	reported	JWI7RI	0.0616	textfile	0.00435807	23.0019
11	968356	rs72850165	C	T	-0.134304	0.0300423	5.74152e-06	5627	Peptococcus	TRUE	reported	JWI7RI	0.1083	textfile	0.00353911	19.9782
11	4019788	rs11030569	T	A	-0.17402	0.0374133	3.12991e-06	5329	Peptococcus	TRUE	reported	JWI7RI	0.0775	textfile	0.00404335	21.6263
6	162239191	rs7766680	C	G	0.0976832	0.0214155	3.50768e-06	5655	Peptococcus	TRUE	reported	JWI7RI	0.2485	textfile	0.00366569	20.7984
1	75971700	rs74592222	A	G	0.137957	0.0302965	8.55342e-06	5329	Peptococcus	TRUE	reported	JWI7RI	0.1173	textfile	0.00387588	20.7272
20	43118017	rs36121075	G	A	-0.14067	0.030628	6.9872e-06	5301	Peptococcus	TRUE	reported	JWI7RI	0.1282	textfile	0.00396355	21.0864
1	216223782	rs12069354	T	C	0.16763	0.03795	9.28339e-06	5352	Peptococcus	TRUE	reported	JWI7RI	0.0666	textfile	0.0036323	19.5036
12	53098742	rs75882962	C	T	0.0968661	0.0190575	3.18987e-07	10710	Phascolarctobacterium	TRUE	reported	MkrAnV	0.167	textfile	0.00240644	25.8303
4	183252836	rs56157888	C	A	0.0954864	0.0193976	1.08506e-06	10031	Phascolarctobacterium	TRUE	reported	MkrAnV	0.17	textfile	0.00240987	24.227
3	168339417	rs56069061	A	G	-0.111306	0.0230694	1.87174e-06	11007	Phascolarctobacterium	TRUE	reported	MkrAnV	0.1014	textfile	0.00211045	23.2746
3	186553389	rs74540770	A	G	-0.121014	0.0258621	3.60275e-06	9403	Phascolarctobacterium	TRUE	reported	MkrAnV	0.0646	textfile	0.00232312	21.8905
17	73584441	rs76124218	G	C	-0.159361	0.0344532	2.66969e-06	7314	Phascolarctobacterium	TRUE	reported	MkrAnV	0.0517	textfile	0.00291663	21.3888
1	203102563	rs6427992	C	G	-0.0652458	0.0137508	2.08614e-06	11113	Phascolarctobacterium	TRUE	reported	MkrAnV	0.3926	textfile	0.00202179	22.5097
2	174436533	rs12618201	G	A	0.0641657	0.0138202	3.37696e-06	11113	Phascolarctobacterium	TRUE	reported	MkrAnV	0.3469	textfile	0.001936	21.5526
22	47841258	rs74847270	G	A	-0.104889	0.0230998	5.73099e-06	11098	Phascolarctobacterium	TRUE	reported	MkrAnV	0.0875	textfile	0.00185436	20.6142
8	102434276	rs1264476	G	T	0.0767335	0.0166041	4.29567e-06	11104	Phascolarctobacterium	TRUE	reported	MkrAnV	0.1998	textfile	0.00191966	21.353
14	21358155	rs28525131	A	G	-0.118657	0.0269048	8.22677e-06	10457	Phascolarctobacterium	TRUE	reported	MkrAnV	0.0944	textfile	0.00185658	19.4466
13	71376322	rs7982713	A	G	0.0726922	0.0163201	9.72164e-06	10710	Phascolarctobacterium	TRUE	reported	MkrAnV	0.2286	textfile	0.001849	19.8358
4	17051156	rs11929846	C	T	-0.0697199	0.0157969	8.88416e-06	11114	Phascolarctobacterium	TRUE	reported	MkrAnV	0.2097	textfile	0.0017496	19.4756
3	60474379	rs430270	C	A	0.139155	0.0297055	2.86846e-06	3318	Prevotella7	TRUE	reported	VSN8nq	0.2008	textfile	0.0065703	21.9312
2	12101762	rs57404562	A	C	0.155486	0.0316057	6.21576e-07	3487	Prevotella7	TRUE	reported	VSN8nq	0.1799	textfile	0.00689285	24.1883
18	71442664	rs9959718	A	G	0.133012	0.0275361	1.90058e-06	3489	Prevotella7	TRUE	reported	VSN8nq	0.2495	textfile	0.00664324	23.3199
22	24613952	rs9608249	G	A	-0.158213	0.0336317	2.06687e-06	3482	Prevotella7	TRUE	reported	VSN8nq	0.171	textfile	0.00631551	22.1176
2	242066314	rs2240542	T	C	0.12085	0.0261776	4.84146e-06	3489	Prevotella7	TRUE	reported	VSN8nq	0.2575	textfile	0.00607137	21.3002
10	133000320	rs2918132	T	C	-0.114648	0.0254916	6.42409e-06	3318	Prevotella7	TRUE	reported	VSN8nq	0.3678	textfile	0.00605937	20.2153
11	19943115	rs16937247	C	G	0.146098	0.0351529	9.63705e-06	3486	Prevotella7	TRUE	reported	VSN8nq	0.1402	textfile	0.0049305	17.263
16	47237609	rs118038478	G	A	0.205676	0.0468917	7.85422e-06	3295	Prevotella7	TRUE	reported	VSN8nq	0.0755	textfile	0.00580483	19.2269
1	3343802	rs12124567	G	A	-0.121281	0.0275017	9.48982e-06	3283	Prevotella7	TRUE	reported	VSN8nq	0.2624	textfile	0.00588887	19.4358
6	91019654	rs12195431	C	T	0.196528	0.0442322	8.72818e-06	3489	Prevotella7	TRUE	reported	VSN8nq	0.0785	textfile	0.00562626	19.7298
1	29736216	rs9426434	C	T	-0.123657	0.0278514	9.71711e-06	3318	Prevotella7	TRUE	reported	VSN8nq	0.2734	textfile	0.00590601	19.7007
11	39821773	rs79263163	C	A	-0.143982	0.031501	7.51048e-06	3489	Prevotella7	TRUE	reported	VSN8nq	0.1849	textfile	0.00595216	20.8795
19	639161	rs111509883	C	T	0.171131	0.0347624	1.24389e-06	6960	Prevotella9	TRUE	reported	7o2LCy	0.0845	textfile	0.0034699	24.2276
8	19115604	rs2683313	G	A	-0.0724576	0.0151603	1.68895e-06	10260	Prevotella9	TRUE	reported	7o2LCy	0.3082	textfile	0.00222147	22.8386
22	44236460	rs117271932	G	A	0.208089	0.0440393	2.81722e-06	4878	Prevotella9	TRUE	reported	7o2LCy	0.0467	textfile	0.00455608	22.3171
9	109009495	rs10512344	G	C	0.247373	0.0544087	3.19324e-06	3063	Prevotella9	TRUE	reported	7o2LCy	0.0328	textfile	0.00670347	20.6578
1	118852817	rs9428102	G	A	-0.0778845	0.0176068	4.61734e-06	10264	Prevotella9	TRUE	reported	7o2LCy	0.2366	textfile	0.00190281	19.5639
20	21470713	rs746764	C	T	-0.0915772	0.0193245	2.03999e-06	9385	Prevotella9	TRUE	reported	7o2LCy	0.173	textfile	0.00238719	22.4526
15	38513730	rs16966465	C	G	0.0743348	0.0165291	9.33202e-06	10261	Prevotella9	TRUE	reported	7o2LCy	0.2346	textfile	0.00196718	20.221
10	12497581	rs2104588	C	T	0.105558	0.023773	8.12987e-06	9268	Prevotella9	TRUE	reported	7o2LCy	0.1193	textfile	0.0021228	19.7117
10	122819400	rs11199734	T	A	0.0770209	0.0169462	7.00288e-06	10263	Prevotella9	TRUE	reported	7o2LCy	0.2177	textfile	0.00200874	20.6532
18	19993452	rs7232121	C	G	0.0671292	0.014423	3.76013e-06	9790	Prevotella9	TRUE	reported	7o2LCy	0.4791	textfile	0.00220786	21.6583
2	11232685	rs11685699	T	C	-0.141357	0.0295665	2.02552e-06	8342	Prevotella9	TRUE	reported	7o2LCy	0.0825	textfile	0.00273262	22.8525
22	26152738	rs9613013	A	G	0.0917591	0.0202697	6.10415e-06	9790	Prevotella9	TRUE	reported	7o2LCy	0.1451	textfile	0.00208888	20.4888
1	14161251	rs2495052	G	A	0.0838978	0.0188523	8.97142e-06	9790	Prevotella9	TRUE	reported	7o2LCy	0.1789	textfile	0.00201889	19.8008
2	91954502	rs72815774	C	T	-0.176186	0.0393068	8.78291e-06	5728	Prevotella9	TRUE	reported	7o2LCy	0.0706	textfile	0.00349529	20.0842
17	59421778	rs4968431	T	G	0.0640113	0.0144162	8.58441e-06	10271	Prevotella9	TRUE	reported	7o2LCy	0.3638	textfile	0.00191586	19.7118
12	1794470	rs7976209	C	T	-0.0870786	0.0197951	7.28343e-06	10263	Prevotella9	TRUE	reported	7o2LCy	0.167	textfile	0.00188199	19.3475
4	161115744	rs12648235	C	T	0.0785902	0.0177676	7.39079e-06	10271	Prevotella9	TRUE	reported	7o2LCy	0.1571	textfile	0.00190126	19.5613
5	63736025	rs1304512	A	G	0.0761593	0.0165885	5.29082e-06	9790	Prevotella9	TRUE	reported	7o2LCy	0.2187	textfile	0.00214841	21.0739
18	71992502	rs7237249	T	C	-0.0823764	0.0182126	8.93303e-06	10271	Prevotella9	TRUE	reported	7o2LCy	0.1352	textfile	0.00198786	20.454
9	112657543	rs2900503	T	G	-0.172329	0.0326671	1.55282e-07	3320	RikenellaceaeRC9gutgroup	TRUE	reported	ZJlwS9	0.171	textfile	0.00831251	27.8121
4	149562638	rs17582787	G	A	-0.157739	0.0339924	3.55377e-06	3320	RikenellaceaeRC9gutgroup	TRUE	reported	ZJlwS9	0.1292	textfile	0.00644421	21.5206
11	102429543	rs7113155	C	G	0.114423	0.0247798	5.26481e-06	3334	RikenellaceaeRC9gutgroup	TRUE	reported	ZJlwS9	0.4523	textfile	0.00635467	21.3092
4	84698188	rs4270579	A	G	-0.118021	0.0271041	5.45647e-06	3331	RikenellaceaeRC9gutgroup	TRUE	reported	ZJlwS9	0.3042	textfile	0.00565992	18.9491
10	135010198	rs2998141	C	T	-0.136346	0.0293073	4.42373e-06	3330	RikenellaceaeRC9gutgroup	TRUE	reported	ZJlwS9	0.2217	textfile	0.00645772	21.631
7	73334987	rs4717843	T	G	-0.119376	0.0260548	4.7173e-06	3220	RikenellaceaeRC9gutgroup	TRUE	reported	ZJlwS9	0.3618	textfile	0.00647709	20.9792
1	164800873	rs9887954	A	G	-0.114849	0.0249013	4.80801e-06	3330	RikenellaceaeRC9gutgroup	TRUE	reported	ZJlwS9	0.4364	textfile	0.00634752	21.2595
16	76605358	rs7193937	C	G	0.124153	0.027741	6.18767e-06	3220	RikenellaceaeRC9gutgroup	TRUE	reported	ZJlwS9	0.2893	textfile	0.00618191	20.0171
6	165668732	rs80309088	A	G	0.17405	0.0383423	4.55642e-06	3170	RikenellaceaeRC9gutgroup	TRUE	reported	ZJlwS9	0.1292	textfile	0.0064583	20.5929
4	163830516	rs12501673	G	A	0.116395	0.0262253	6.28983e-06	3334	RikenellaceaeRC9gutgroup	TRUE	reported	ZJlwS9	0.325	textfile	0.00587361	19.6865
4	155865671	rs17032291	C	T	-0.169579	0.0368251	6.61004e-06	3206	RikenellaceaeRC9gutgroup	TRUE	reported	ZJlwS9	0.1412	textfile	0.00657093	21.1925
19	1970021	rs2074881	C	T	-0.142236	0.032391	9.44772e-06	3315	RikenellaceaeRC9gutgroup	TRUE	reported	ZJlwS9	0.1789	textfile	0.0057832	19.2712
5	31406285	rs7712231	G	A	0.156284	0.0350462	7.97036e-06	3334	RikenellaceaeRC9gutgroup	TRUE	reported	ZJlwS9	0.165	textfile	0.00592923	19.874
10	17019559	rs61841503	A	G	0.092888	0.0171454	3.99597e-08	13568	Romboutsia	TRUE	reported	ywwLHb	0.1372	textfile	0.00215859	29.3467
7	5319387	rs10279978	G	A	-0.0622202	0.0127675	1.17009e-06	14143	Romboutsia	TRUE	reported	ywwLHb	0.3479	textfile	0.0016764	23.7458
1	171903885	rs16843578	T	C	-0.0875276	0.0196779	5.08123e-06	14186	Romboutsia	TRUE	reported	ywwLHb	0.0825	textfile	0.00139274	19.7821
13	88725540	rs77702691	G	A	-0.094406	0.0208544	7.36973e-06	12487	Romboutsia	TRUE	reported	ywwLHb	0.1024	textfile	0.00163844	20.4895
2	16066705	rs75987356	A	G	-0.129578	0.0280454	6.70799e-06	10466	Romboutsia	TRUE	reported	ywwLHb	0.0686	textfile	0.00203552	21.3431
8	5088054	rs75200530	G	T	-0.190644	0.0421065	5.06555e-06	5246	Romboutsia	TRUE	reported	ywwLHb	0.0467	textfile	0.00389249	20.492
13	32720756	rs9567264	T	C	0.0580018	0.0127495	5.75689e-06	14180	Romboutsia	TRUE	reported	ywwLHb	0.3201	textfile	0.00145743	20.6937
7	78136725	rs34302036	G	A	0.0550261	0.0120835	5.87667e-06	14185	Romboutsia	TRUE	reported	ywwLHb	0.4145	textfile	0.00145979	20.7345
11	133834657	rs7109293	G	A	0.0919112	0.0205738	6.98354e-06	14141	Romboutsia	TRUE	reported	ywwLHb	0.0924	textfile	0.00140933	19.9547
5	57229635	rs114398731	C	G	-0.131039	0.0293815	7.95851e-06	10326	Romboutsia	TRUE	reported	ywwLHb	0.0358	textfile	0.00192257	19.8868
7	106406824	rs28603357	C	T	-0.214911	0.0474739	8.52235e-06	3693	Romboutsia	TRUE	reported	ywwLHb	0.0636	textfile	0.00551854	20.482
11	99665050	rs11221428	C	T	-0.0726779	0.0158263	6.48646e-06	14187	Romboutsia	TRUE	reported	ywwLHb	0.1551	textfile	0.00148426	21.0855
6	135411737	rs9389266	G	T	0.0722815	0.0162353	9.38461e-06	14187	Romboutsia	TRUE	reported	ywwLHb	0.169	textfile	0.00139519	19.8185
7	145760298	rs62504452	G	A	-0.0710048	0.0156654	4.65831e-06	14178	Romboutsia	TRUE	reported	ywwLHb	0.166	textfile	0.00144693	20.5414
16	8307948	rs2034589	C	G	0.0629765	0.0123489	5.01161e-07	17846	Roseburia	TRUE	reported	Ecqqj1	0.2276	textfile	0.00145521	26.0047
4	119349	rs116270582	A	T	-0.153844	0.0329324	1.19525e-06	9099	Roseburia	TRUE	reported	Ecqqj1	0.0487	textfile	0.00239265	21.8182
12	50650057	rs2160994	C	T	0.0550687	0.0112481	9.6985e-07	17444	Roseburia	TRUE	reported	Ecqqj1	0.3797	textfile	0.00137217	23.9663
11	12009569	rs16910295	C	T	-0.0980434	0.020957	2.91111e-06	16648	Roseburia	TRUE	reported	Ecqqj1	0.0606	textfile	0.00131295	21.884
1	95178974	rs12740451	C	T	0.0697527	0.0153607	7.34264e-06	17837	Roseburia	TRUE	reported	Ecqqj1	0.1252	textfile	0.00115471	20.6181
3	57116228	rs6445851	A	G	-0.0497336	0.0108158	3.52721e-06	17851	Roseburia	TRUE	reported	Ecqqj1	0.4006	textfile	0.00118305	21.1413
13	103117486	rs9300744	T	C	-0.0588452	0.0126228	4.75118e-06	17854	Roseburia	TRUE	reported	Ecqqj1	0.2386	textfile	0.00121576	21.7301
5	89598914	rs2943022	C	T	0.0493786	0.0106763	4.11408e-06	17854	Roseburia	TRUE	reported	Ecqqj1	0.4602	textfile	0.00119668	21.3887
6	12774611	rs6930661	T	C	-0.0961587	0.0204975	2.47942e-06	16945	Roseburia	TRUE	reported	Ecqqj1	0.0755	textfile	0.00129709	22.0052
10	16051097	rs4748237	C	G	0.0488326	0.0106404	4.67223e-06	17851	Roseburia	TRUE	reported	Ecqqj1	0.4046	textfile	0.00117849	21.0597
1	145655256	rs147990086	G	A	-0.0578936	0.01324	8.92942e-06	17840	Roseburia	TRUE	reported	Ecqqj1	0.1909	textfile	0.0010706	19.1178
5	125076494	rs329182	C	T	0.0690327	0.0152884	5.90142e-06	17854	Roseburia	TRUE	reported	Ecqqj1	0.1571	textfile	0.00114065	20.3862
1	194183650	rs302266	C	T	-0.0777312	0.0172985	8.12587e-06	17056	Roseburia	TRUE	reported	Ecqqj1	0.1203	textfile	0.00118245	20.1893
6	166170836	rs75326254	T	C	-0.104628	0.0230897	7.50204e-06	15893	Roseburia	TRUE	reported	Ecqqj1	0.0636	textfile	0.0012903	20.5307
15	86512809	rs55858165	C	A	0.179284	0.0404954	9.98975e-06	5447	Roseburia	TRUE	reported	Ecqqj1	0.0775	textfile	0.00358555	19.5936
15	37859065	rs57466170	T	C	0.0741405	0.0171601	8.30102e-06	17333	Roseburia	TRUE	reported	Ecqqj1	0.0865	textfile	0.0010758	18.6647
5	144135655	rs78753150	C	A	0.0968739	0.0214067	9.98312e-06	16303	Roseburia	TRUE	reported	Ecqqj1	0.0586	textfile	0.00125459	20.4768
21	19151940	rs243585	G	C	-0.0585939	0.0121017	1.32681e-06	16906	Ruminiclostridium5	TRUE	reported	5WQJPO	0.3012	textfile	0.00138475	23.4402
12	1891043	rs2286384	C	G	-0.0518814	0.0107482	1.43857e-06	17394	Ruminiclostridium5	TRUE	reported	5WQJPO	0.501	textfile	0.00133773	23.297
20	41177956	rs79968837	G	A	-0.0950311	0.0193507	1.14623e-06	16602	Ruminiclostridium5	TRUE	reported	5WQJPO	0.0686	textfile	0.00145059	24.1148
10	12835085	rs2482038	A	C	0.0518991	0.0108777	1.70314e-06	17396	Ruminiclostridium5	TRUE	reported	5WQJPO	0.4384	textfile	0.00130686	22.7613
5	32477664	rs113753996	C	T	0.0820689	0.0174463	3.98895e-06	16680	Ruminiclostridium5	TRUE	reported	5WQJPO	0.1372	textfile	0.00132489	22.1259
6	50405920	rs1492620	C	T	-0.0830505	0.0180073	3.52577e-06	17397	Ruminiclostridium5	TRUE	reported	5WQJPO	0.0805	textfile	0.00122119	21.2685
8	131316030	rs2791343	C	T	0.051717	0.0113369	5.53959e-06	17392	Ruminiclostridium5	TRUE	reported	5WQJPO	0.34	textfile	0.00119512	20.808
10	35262588	rs10827477	G	A	-0.0547387	0.0115163	2.19177e-06	17391	Ruminiclostridium5	TRUE	reported	5WQJPO	0.3151	textfile	0.00129739	22.5896
20	60293505	rs6121460	A	G	0.0932955	0.0199206	2.64107e-06	17318	Ruminiclostridium5	TRUE	reported	5WQJPO	0.0805	textfile	0.00126494	21.9314
1	41878680	rs2801960	G	C	0.0520975	0.0115111	6.20872e-06	17387	Ruminiclostridium5	TRUE	reported	5WQJPO	0.3181	textfile	0.00117669	20.4809
16	86769909	rs8053158	G	A	-0.0740543	0.0159151	5.89806e-06	17397	Ruminiclostridium5	TRUE	reported	5WQJPO	0.1203	textfile	0.00124299	21.6487
13	108775162	rs1223978	C	T	0.0484169	0.0108254	8.16186e-06	17381	Ruminiclostridium5	TRUE	reported	5WQJPO	0.4801	textfile	0.00114956	20.0011
2	103755970	rs73002572	C	G	0.181548	0.0414078	8.8222e-06	3761	Ruminiclostridium5	TRUE	reported	5WQJPO	0.0547	textfile	0.00508508	19.2125
21	33811886	rs2833828	A	G	0.0489617	0.0108702	6.81651e-06	17397	Ruminiclostridium5	TRUE	reported	5WQJPO	0.4533	textfile	0.00116481	20.2856
3	55243531	rs4955951	G	A	-0.0713749	0.0165826	9.95519e-06	17397	Ruminiclostridium5	TRUE	reported	5WQJPO	0.0924	textfile	0.00106377	18.524
14	20954661	rs1756364	T	G	0.0999189	0.0197169	2.53654e-07	12933	Ruminiclostridium6	TRUE	reported	s9tohI	0.1213	textfile	0.0019818	25.6775
14	56938952	rs71414120	G	T	0.200894	0.0406434	1.07697e-06	5567	Ruminiclostridium6	TRUE	reported	s9tohI	0.0765	textfile	0.0043695	24.423
16	72136154	rs61060922	G	T	0.15913	0.0322283	1.08647e-06	8955	Ruminiclostridium6	TRUE	reported	s9tohI	0.0447	textfile	0.00271506	24.3741
1	240503826	rs79968172	A	G	0.11614	0.0243083	1.66054e-06	12802	Ruminiclostridium6	TRUE	reported	s9tohI	0.0557	textfile	0.00177991	22.8235
11	40289063	rs77193512	G	A	0.0736533	0.0153163	1.29587e-06	13380	Ruminiclostridium6	TRUE	reported	s9tohI	0.167	textfile	0.00172531	23.1211
8	79766499	rs11992182	C	A	0.0625299	0.0137876	4.64839e-06	13381	Ruminiclostridium6	TRUE	reported	s9tohI	0.2883	textfile	0.00153478	20.5653
18	76018244	rs72991535	G	T	0.135604	0.0295174	4.95367e-06	9642	Ruminiclostridium6	TRUE	reported	s9tohI	0.0596	textfile	0.00218409	21.1007
11	86179076	rs663262	C	T	-0.13498	0.0310715	3.39417e-06	7876	Ruminiclostridium6	TRUE	reported	s9tohI	0.0517	textfile	0.00239041	18.8672
13	111703249	rs9555756	C	A	-0.0804138	0.0176692	7.10127e-06	13369	Ruminiclostridium6	TRUE	reported	s9tohI	0.1243	textfile	0.00154688	20.7092
2	5548605	rs792058	A	G	0.0554234	0.0125423	8.57953e-06	12933	Ruminiclostridium6	TRUE	reported	s9tohI	0.4274	textfile	0.00150757	19.5238
10	132651293	rs10829821	C	T	-0.097606	0.0216072	3.47141e-06	12802	Ruminiclostridium6	TRUE	reported	s9tohI	0.0855	textfile	0.00159142	20.4026
19	10115515	rs67479537	C	T	0.118994	0.026487	9.302e-06	11613	Ruminiclostridium6	TRUE	reported	s9tohI	0.0795	textfile	0.00173495	20.1795
15	61047117	rs1871858	G	C	-0.105422	0.0237274	9.11606e-06	12818	Ruminiclostridium6	TRUE	reported	s9tohI	0.0795	textfile	0.00153769	19.7374
10	128214403	rs116969552	G	A	-0.166823	0.0376681	9.15949e-06	6824	Ruminiclostridium6	TRUE	reported	s9tohI	0.0358	textfile	0.00286601	19.6081
19	49209339	rs2548459	T	C	0.0554866	0.0122755	6.40206e-06	13377	Ruminiclostridium6	TRUE	reported	s9tohI	0.4702	textfile	0.00152503	20.4285
7	101271282	rs73176030	C	T	0.058665	0.013208	7.28883e-06	13378	Ruminiclostridium6	TRUE	reported	s9tohI	0.3181	textfile	0.0014725	19.7252
4	36478011	rs35362464	A	C	0.0720077	0.0165387	8.99138e-06	13308	Ruminiclostridium6	TRUE	reported	s9tohI	0.1511	textfile	0.00142241	18.9536
3	157841287	rs57665991	G	C	-0.0641507	0.0123339	2.07274e-07	16725	Ruminiclostridium9	TRUE	reported	ADUafZ	0.2386	textfile	0.00161487	27.0491
1	247710285	rs12040548	T	G	0.0570422	0.0122359	3.14872e-06	16721	Ruminiclostridium9	TRUE	reported	ADUafZ	0.3111	textfile	0.00129806	21.7304
7	47013498	rs115044523	A	G	-0.0980026	0.0202616	2.37202e-06	16107	Ruminiclostridium9	TRUE	reported	ADUafZ	0.0915	textfile	0.00145038	23.3922
11	68886460	rs12419854	A	T	-0.0727975	0.0155594	3.17992e-06	16027	Ruminiclostridium9	TRUE	reported	ADUafZ	0.1779	textfile	0.00136396	21.8873
20	2210530	rs6082461	C	A	0.0586425	0.0131004	4.86594e-06	16650	Ruminiclostridium9	TRUE	reported	ADUafZ	0.2068	textfile	0.00120204	20.0357
9	74214419	rs113048721	G	C	0.0600735	0.0132737	4.10352e-06	16719	Ruminiclostridium9	TRUE	reported	ADUafZ	0.2386	textfile	0.00122359	20.4799
19	34371198	rs918449	G	A	-0.0950908	0.0197177	2.55994e-06	16725	Ruminiclostridium9	TRUE	reported	ADUafZ	0.0696	textfile	0.00138866	23.2548
6	128568828	rs73592673	T	A	-0.081629	0.0169515	2.13971e-06	15493	Ruminiclostridium9	TRUE	reported	ADUafZ	0.1471	textfile	0.00149448	23.1856
7	155701010	rs79082720	G	C	0.0928576	0.0204871	6.46935e-06	16094	Ruminiclostridium9	TRUE	reported	ADUafZ	0.0954	textfile	0.00127484	20.5409
8	14697544	rs74303178	C	T	0.0532742	0.0119274	7.91566e-06	16706	Ruminiclostridium9	TRUE	reported	ADUafZ	0.3201	textfile	0.00119276	19.9477
2	204706865	rs13033315	A	T	0.0511195	0.0111418	5.68052e-06	16724	Ruminiclostridium9	TRUE	reported	ADUafZ	0.4503	textfile	0.00125712	21.0481
3	29179983	rs9809789	T	C	-0.0717454	0.0159673	8.71968e-06	16025	Ruminiclostridium9	TRUE	reported	ADUafZ	0.168	textfile	0.00125828	20.1869
13	90441578	rs9522712	C	T	0.0699728	0.0154939	4.65962e-06	16725	Ruminiclostridium9	TRUE	reported	ADUafZ	0.1451	textfile	0.00121798	20.3932
6	67655320	rs78191726	C	T	0.0944998	0.0210206	7.58287e-06	16039	Ruminiclostridium9	TRUE	reported	ADUafZ	0.0905	textfile	0.00125848	20.2077
12	10702414	rs7137760	T	C	0.050797	0.0112182	7.06911e-06	16722	Ruminiclostridium9	TRUE	reported	ADUafZ	0.4145	textfile	0.00122464	20.501
22	17793012	rs5994253	G	A	-0.0811302	0.0157621	2.35183e-07	15288	RuminococcaceaeNK4A214group	TRUE	reported	Uck6wZ	0.1461	textfile	0.00172996	26.4899
22	49796014	rs136761	A	G	-0.0587521	0.0119155	8.15195e-07	14822	RuminococcaceaeNK4A214group	TRUE	reported	Uck6wZ	0.4294	textfile	0.00163759	24.3089
1	157338888	rs11586410	A	G	-0.0863422	0.0169937	3.66276e-07	14822	RuminococcaceaeNK4A214group	TRUE	reported	Uck6wZ	0.1342	textfile	0.00173864	25.8114
12	78373555	rs34576931	C	G	-0.0873312	0.0194886	4.71641e-06	14678	RuminococcaceaeNK4A214group	TRUE	reported	Uck6wZ	0.0915	textfile	0.00136621	20.0779
2	235430299	rs114244418	G	C	-0.175266	0.0372779	3.59151e-06	7123	RuminococcaceaeNK4A214group	TRUE	reported	Uck6wZ	0.0408	textfile	0.00309374	22.0989
20	18030357	rs4814689	T	C	-0.1083	0.0230708	4.5519e-06	14009	RuminococcaceaeNK4A214group	TRUE	reported	Uck6wZ	0.0666	textfile	0.00157052	22.0329
7	132042135	rs73158814	G	C	-0.109257	0.0227458	2.19798e-06	13077	RuminococcaceaeNK4A214group	TRUE	reported	Uck6wZ	0.0736	textfile	0.00176126	23.0691
2	239087912	rs12731	G	A	-0.0527684	0.0115053	4.87237e-06	15288	RuminococcaceaeNK4A214group	TRUE	reported	Uck6wZ	0.4513	textfile	0.00137405	21.0326
2	141897042	rs7573569	C	T	0.107739	0.0233638	3.23139e-06	14822	RuminococcaceaeNK4A214group	TRUE	reported	Uck6wZ	0.0716	textfile	0.0014326	21.2616
3	26509287	rs147475196	G	A	-0.133769	0.0295196	4.72496e-06	9917	RuminococcaceaeNK4A214group	TRUE	reported	Uck6wZ	0.0775	textfile	0.00206637	20.5305
16	24073806	rs62027366	C	T	0.0615389	0.0137612	6.58456e-06	14822	RuminococcaceaeNK4A214group	TRUE	reported	Uck6wZ	0.2296	textfile	0.0013474	19.9954
4	159932022	rs12642039	C	T	-0.0553003	0.0119397	3.43005e-06	15276	RuminococcaceaeNK4A214group	TRUE	reported	Uck6wZ	0.3658	textfile	0.00140232	21.449
5	35288938	rs35559912	C	T	-0.0925071	0.0203674	4.89023e-06	13976	RuminococcaceaeNK4A214group	TRUE	reported	Uck6wZ	0.0656	textfile	0.00147386	20.6261
3	84725039	rs13087692	G	T	0.0574623	0.012594	8.69224e-06	15288	RuminococcaceaeNK4A214group	TRUE	reported	Uck6wZ	0.3052	textfile	0.00135988	20.8154
1	100248591	rs6681678	T	C	-0.100174	0.024	9.04931e-06	13031	RuminococcaceaeNK4A214group	TRUE	reported	Uck6wZ	0.0497	textfile	0.00133515	17.4189
5	123846318	rs11241747	T	C	0.0533858	0.0120035	6.58971e-06	14822	RuminococcaceaeNK4A214group	TRUE	reported	Uck6wZ	0.3907	textfile	0.00133276	19.7779
15	80713184	rs77564310	C	A	-0.0713093	0.0140855	3.28614e-07	17000	RuminococcaceaeUCG002	TRUE	reported	1jvZPT	0.1789	textfile	0.00150537	25.6268
12	47384118	rs55793120	C	T	0.137396	0.027414	4.80674e-07	11669	RuminococcaceaeUCG002	TRUE	reported	1jvZPT	0.0507	textfile	0.00214802	25.1148
1	14732458	rs10927423	A	C	-0.0713617	0.0147712	8.49518e-07	17096	RuminococcaceaeUCG002	TRUE	reported	1jvZPT	0.1829	textfile	0.00136336	23.3371
4	12207874	rs67746927	G	C	-0.054237	0.0110357	9.17088e-07	16651	RuminococcaceaeUCG002	TRUE	reported	1jvZPT	0.4414	textfile	0.00144851	24.1512
11	111712942	rs116974815	A	C	-0.189731	0.0396566	2.02518e-06	5819	RuminococcaceaeUCG002	TRUE	reported	1jvZPT	0.0577	textfile	0.00391823	22.882
14	77502546	rs7155595	A	C	0.0569929	0.0116986	1.14931e-06	17084	RuminococcaceaeUCG002	TRUE	reported	1jvZPT	0.3091	textfile	0.00138733	23.7312
11	86335459	rs7120052	C	A	0.0624796	0.0135523	1.96895e-06	17097	RuminococcaceaeUCG002	TRUE	reported	1jvZPT	0.1759	textfile	0.00124162	21.252
1	227563126	rs10916131	T	C	-0.069333	0.0146753	2.87497e-06	17097	RuminococcaceaeUCG002	TRUE	reported	1jvZPT	0.1382	textfile	0.00130382	22.3179
1	238938497	rs79016051	T	C	-0.0887747	0.0189424	2.33742e-06	16937	RuminococcaceaeUCG002	TRUE	reported	1jvZPT	0.0905	textfile	0.00129511	21.9612
19	54475808	rs12463378	G	A	-0.0522061	0.0112086	2.95523e-06	16994	RuminococcaceaeUCG002	TRUE	reported	1jvZPT	0.4175	textfile	0.00127493	21.6912
5	123822114	rs11750293	T	G	-0.0578304	0.0120512	1.76136e-06	17094	RuminococcaceaeUCG002	TRUE	reported	1jvZPT	0.2813	textfile	0.00134531	23.0249
1	190171640	rs2265670	G	C	-0.0512404	0.0109287	2.99166e-06	17096	RuminococcaceaeUCG002	TRUE	reported	1jvZPT	0.4583	textfile	0.00128421	21.9805
10	73820548	rs15256	T	C	0.0732376	0.016834	9.45659e-06	17095	RuminococcaceaeUCG002	TRUE	reported	1jvZPT	0.0865	textfile	0.00110597	18.9253
4	23325040	rs882348	G	A	-0.0799946	0.0178618	5.44852e-06	17097	RuminococcaceaeUCG002	TRUE	reported	1jvZPT	0.1064	textfile	0.00117177	20.0549
2	45178830	rs72874194	C	G	-0.0770289	0.016725	3.46664e-06	16651	RuminococcaceaeUCG002	TRUE	reported	1jvZPT	0.0994	textfile	0.00127228	21.2092
3	24045453	rs6793778	T	C	-0.0558706	0.0125258	9.81289e-06	17094	RuminococcaceaeUCG002	TRUE	reported	1jvZPT	0.2624	textfile	0.00116254	19.8932
12	129451330	rs7342369	A	C	-0.0527803	0.0116023	5.66121e-06	16651	RuminococcaceaeUCG002	TRUE	reported	1jvZPT	0.3231	textfile	0.00124129	20.6919
9	20131746	rs10964441	A	G	-0.14906	0.034486	7.45116e-06	5346	RuminococcaceaeUCG002	TRUE	reported	1jvZPT	0.0527	textfile	0.00348252	18.6756
11	43344751	rs11607472	G	A	-0.0780229	0.0176325	7.18671e-06	16282	RuminococcaceaeUCG002	TRUE	reported	1jvZPT	0.1074	textfile	0.00120112	19.5778
19	43637890	rs7249614	G	A	-0.0492778	0.0110807	9.07376e-06	16651	RuminococcaceaeUCG002	TRUE	reported	1jvZPT	0.3847	textfile	0.00118635	19.7751
5	141014951	rs76847269	G	A	0.163508	0.0356151	5.1719e-06	7654	RuminococcaceaeUCG002	TRUE	reported	1jvZPT	0.0567	textfile	0.00274617	21.0716
2	120757853	rs6542556	G	A	0.050974	0.011406	7.86123e-06	17094	RuminococcaceaeUCG002	TRUE	reported	1jvZPT	0.3449	textfile	0.00116702	19.97
13	87920450	rs57079348	G	T	-0.076573	0.0172819	7.21822e-06	16372	RuminococcaceaeUCG002	TRUE	reported	1jvZPT	0.1213	textfile	0.00119769	19.6296
15	90780618	rs56030423	A	G	-0.0982874	0.0216344	6.30385e-06	14937	RuminococcaceaeUCG002	TRUE	reported	1jvZPT	0.0885	textfile	0.00137988	20.637
14	73589896	rs362417	C	G	-0.054863	0.0120984	7.80005e-06	17097	RuminococcaceaeUCG002	TRUE	reported	1jvZPT	0.2664	textfile	0.00120133	20.5614
9	114066670	rs113147300	G	A	-0.075842	0.0164562	7.6914e-06	16370	RuminococcaceaeUCG002	TRUE	reported	1jvZPT	0.1322	textfile	0.00129583	21.2377
7	51541468	rs73341549	C	T	-0.169857	0.0318768	1.50953e-07	6744	RuminococcaceaeUCG003	TRUE	reported	W4SNCT	0.0507	textfile	0.00419253	28.3851
2	205238716	rs6759615	G	A	0.102523	0.0200204	7.86224e-07	14410	RuminococcaceaeUCG003	TRUE	reported	W4SNCT	0.0696	textfile	0.00181653	26.2202
19	49209851	rs646327	A	G	0.0586696	0.0118369	7.8318e-07	14406	RuminococcaceaeUCG003	TRUE	reported	W4SNCT	0.4682	textfile	0.00170241	24.5633
12	75496463	rs11613919	T	G	0.0727604	0.0155716	1.62509e-06	14309	RuminococcaceaeUCG003	TRUE	reported	W4SNCT	0.2127	textfile	0.00152353	21.8303
9	134416970	rs11243416	C	T	-0.0925653	0.0191203	1.66882e-06	14004	RuminococcaceaeUCG003	TRUE	reported	W4SNCT	0.1014	textfile	0.00167081	23.4339
15	35071718	rs16959793	C	A	-0.062527	0.0131259	2.21709e-06	14412	RuminococcaceaeUCG003	TRUE	reported	W4SNCT	0.2803	textfile	0.00157207	22.6892
8	82026852	rs4452755	C	A	-0.0634463	0.0134741	3.29335e-06	14406	RuminococcaceaeUCG003	TRUE	reported	W4SNCT	0.3052	textfile	0.00153675	22.1694
2	37905976	rs10490280	T	C	-0.0672094	0.0143309	4.15551e-06	14004	RuminococcaceaeUCG003	TRUE	reported	W4SNCT	0.2177	textfile	0.00156811	21.9912
6	105781538	rs4532474	A	G	0.0769231	0.017045	4.82127e-06	14412	RuminococcaceaeUCG003	TRUE	reported	W4SNCT	0.1491	textfile	0.00141119	20.3639
18	46485154	rs4629039	A	T	0.0553742	0.0122659	6.54355e-06	14404	RuminococcaceaeUCG003	TRUE	reported	W4SNCT	0.34	textfile	0.00141291	20.3776
7	97348436	rs2523124	C	T	-0.0546625	0.0120823	5.7837e-06	14409	RuminococcaceaeUCG003	TRUE	reported	W4SNCT	0.3976	textfile	0.00141849	20.4652
1	13794594	rs3013089	A	G	-0.0551473	0.0120346	4.38133e-06	14408	RuminococcaceaeUCG003	TRUE	reported	W4SNCT	0.3847	textfile	0.00145529	20.9955
3	41982393	rs78720113	G	A	-0.115348	0.0249601	7.59261e-06	13078	RuminococcaceaeUCG003	TRUE	reported	W4SNCT	0.0696	textfile	0.00163035	21.3533
22	25292719	rs139730	C	G	-0.0577655	0.0130645	9.72112e-06	14004	RuminococcaceaeUCG003	TRUE	reported	W4SNCT	0.2863	textfile	0.0013941	19.5475
3	54427795	rs6769553	G	A	0.0849743	0.0157451	7.91068e-08	9501	RuminococcaceaeUCG004	TRUE	reported	kDpQkf	0.2843	textfile	0.00305624	29.1202
1	103732214	rs12125734	T	G	0.133972	0.0257417	2.09428e-07	8938	RuminococcaceaeUCG004	TRUE	reported	kDpQkf	0.0865	textfile	0.00302133	27.0804
3	169966722	rs511258	A	G	-0.0757474	0.0162475	4.52052e-06	9500	RuminococcaceaeUCG004	TRUE	reported	kDpQkf	0.2634	textfile	0.00228269	21.7306
7	24791998	rs2248146	C	T	0.0689452	0.0153649	8.20001e-06	9502	RuminococcaceaeUCG004	TRUE	reported	kDpQkf	0.3221	textfile	0.00211452	20.1306
9	7317307	rs10976229	G	T	0.095976	0.0214554	7.04477e-06	9116	RuminococcaceaeUCG004	TRUE	reported	kDpQkf	0.1412	textfile	0.00219026	20.0059
2	239846337	rs7569771	G	A	-0.075914	0.0170308	8.11964e-06	9502	RuminococcaceaeUCG004	TRUE	reported	kDpQkf	0.2167	textfile	0.00208666	19.8647
8	139253064	rs872501	A	G	0.116125	0.025946	5.80805e-06	8473	RuminococcaceaeUCG004	TRUE	reported	kDpQkf	0.1272	textfile	0.00235855	20.0265
1	18676399	rs550351	C	A	0.078587	0.018003	9.43128e-06	9498	RuminococcaceaeUCG004	TRUE	reported	kDpQkf	0.4404	textfile	0.0020022	19.051
6	2119329	rs3800154	C	A	-0.0797959	0.0177639	6.11581e-06	9406	RuminococcaceaeUCG004	TRUE	reported	kDpQkf	0.2207	textfile	0.00214066	20.1739
6	132887921	rs11961899	A	G	-0.0707825	0.0161381	9.1802e-06	9501	RuminococcaceaeUCG004	TRUE	reported	kDpQkf	0.2714	textfile	0.00202068	19.2333
3	197683751	rs9818949	T	G	0.0859927	0.0188671	5.38832e-06	9116	RuminococcaceaeUCG004	TRUE	reported	kDpQkf	0.2187	textfile	0.00227362	20.769
11	15771251	rs7123615	G	C	-0.0786157	0.0179592	7.09181e-06	9502	RuminococcaceaeUCG004	TRUE	reported	kDpQkf	0.169	textfile	0.0020126	19.1582
7	18026604	rs10950694	C	T	0.0577628	0.011412	4.298e-07	15821	RuminococcaceaeUCG005	TRUE	reported	5BAJ7x	0.4235	textfile	0.00161672	25.6164
20	16312851	rs34781347	A	G	0.188685	0.0386484	6.04728e-07	6061	RuminococcaceaeUCG005	TRUE	reported	5BAJ7x	0.0596	textfile	0.00391708	23.8269
11	27747671	rs12288512	G	A	0.066635	0.0144356	3.10278e-06	15473	RuminococcaceaeUCG005	TRUE	reported	5BAJ7x	0.1799	textfile	0.0013752	21.305
5	32755085	rs60081663	G	C	0.158082	0.0319586	9.28113e-07	9342	RuminococcaceaeUCG005	TRUE	reported	5BAJ7x	0.0527	textfile	0.00261223	24.4621
2	198122357	rs114279581	G	A	-0.146604	0.0316034	3.21853e-06	8465	RuminococcaceaeUCG005	TRUE	reported	5BAJ7x	0.0477	textfile	0.00253568	21.514
18	22575871	rs12458218	C	T	0.0677322	0.0144525	2.41027e-06	16099	RuminococcaceaeUCG005	TRUE	reported	5BAJ7x	0.1769	textfile	0.00136243	21.9609
8	3099727	rs35166120	G	C	-0.0686153	0.0146252	3.75403e-06	16092	RuminococcaceaeUCG005	TRUE	reported	5BAJ7x	0.1849	textfile	0.00136595	22.0082
1	187906034	rs7555878	G	A	0.0586677	0.0125277	2.81022e-06	16100	RuminococcaceaeUCG005	TRUE	reported	5BAJ7x	0.2803	textfile	0.00136031	21.928
17	7034575	rs394449	T	A	0.0692909	0.0148712	2.59897e-06	15728	RuminococcaceaeUCG005	TRUE	reported	5BAJ7x	0.1789	textfile	0.00137844	21.7072
14	94630731	rs10873449	C	T	0.0654843	0.0143973	4.11169e-06	16098	RuminococcaceaeUCG005	TRUE	reported	5BAJ7x	0.169	textfile	0.00128345	20.685
10	62662781	rs2893871	A	G	-0.073644	0.015548	3.53845e-06	16103	RuminococcaceaeUCG005	TRUE	reported	5BAJ7x	0.1521	textfile	0.00139128	22.4322
10	4240906	rs72776570	A	C	0.087067	0.0197179	5.35716e-06	15376	RuminococcaceaeUCG005	TRUE	reported	5BAJ7x	0.0825	textfile	0.00126646	19.4953
15	68705697	rs898577	C	T	-0.123012	0.0286671	7.46313e-06	9991	RuminococcaceaeUCG005	TRUE	reported	5BAJ7x	0.0547	textfile	0.00183959	18.4095
5	154003091	rs7449320	A	C	0.0599163	0.0130836	4.80776e-06	16095	RuminococcaceaeUCG005	TRUE	reported	5BAJ7x	0.2207	textfile	0.0013013	20.9691
4	7302344	rs10937802	A	G	0.0755811	0.0168226	8.17353e-06	15821	RuminococcaceaeUCG005	TRUE	reported	5BAJ7x	0.0974	textfile	0.00127424	20.1829
2	239509030	rs7586445	A	G	0.0782349	0.0176458	8.8145e-06	15099	RuminococcaceaeUCG005	TRUE	reported	5BAJ7x	0.1262	textfile	0.00130019	19.6545
12	47384118	rs55793120	C	T	0.121548	0.0279546	7.37046e-06	11224	RuminococcaceaeUCG005	TRUE	reported	5BAJ7x	0.0507	textfile	0.00168154	18.9021
14	39306809	rs8009993	C	G	-0.135936	0.0244857	4.42176e-08	7389	RuminococcaceaeUCG009	TRUE	reported	s8X328	0.1292	textfile	0.00415387	30.8126
17	32786955	rs1550196	A	G	0.130842	0.0262478	1.13288e-06	7389	RuminococcaceaeUCG009	TRUE	reported	s8X328	0.1173	textfile	0.00335168	24.8421
6	78106701	rs4708333	G	T	-0.084033	0.0174757	1.56246e-06	7511	RuminococcaceaeUCG009	TRUE	reported	s8X328	0.3022	textfile	0.003069	23.1161
1	39983022	rs61779334	C	G	-0.138137	0.0292072	1.94241e-06	6865	RuminococcaceaeUCG009	TRUE	reported	s8X328	0.1044	textfile	0.00324778	22.3622
1	202299085	rs4079028	T	C	0.0915623	0.019936	3.28244e-06	7480	RuminococcaceaeUCG009	TRUE	reported	s8X328	0.1938	textfile	0.0028121	21.0882
12	12970792	rs2058609	G	A	0.0816464	0.017472	3.12485e-06	7510	RuminococcaceaeUCG009	TRUE	reported	s8X328	0.3141	textfile	0.00289928	21.8311
4	7426937	rs12508214	T	C	-0.0774649	0.0168937	4.75487e-06	7511	RuminococcaceaeUCG009	TRUE	reported	s8X328	0.3509	textfile	0.00279157	21.0206
13	106650093	rs9558661	C	T	-0.0897823	0.0200739	7.00847e-06	7480	RuminococcaceaeUCG009	TRUE	reported	s8X328	0.1869	textfile	0.00266721	19.9988
16	1979831	rs758191	G	T	0.17702	0.0375113	9.00992e-06	5829	RuminococcaceaeUCG009	TRUE	reported	s8X328	0.0636	textfile	0.00380599	22.2622
2	75512668	rs2192926	G	A	-0.089048	0.0192989	4.87746e-06	7511	RuminococcaceaeUCG009	TRUE	reported	s8X328	0.2366	textfile	0.00282655	21.2847
6	51803869	rs113006825	C	T	-0.0928893	0.0208035	7.97701e-06	7165	RuminococcaceaeUCG009	TRUE	reported	s8X328	0.1799	textfile	0.00277483	19.9314
2	66396776	rs138460696	G	A	0.139274	0.0315794	9.80841e-06	6865	RuminococcaceaeUCG009	TRUE	reported	s8X328	0.1064	textfile	0.0028253	19.4449
7	32001710	rs6952765	A	G	0.0732099	0.0166777	8.13062e-06	7511	RuminococcaceaeUCG009	TRUE	reported	s8X328	0.4612	textfile	0.00255892	19.2643
19	52399401	rs78410648	G	A	0.120989	0.0277317	9.67203e-06	7510	RuminococcaceaeUCG009	TRUE	reported	s8X328	0.0974	textfile	0.00252813	19.0293
15	36607072	rs35506912	C	G	-0.0693743	0.0147926	3.20918e-06	12793	RuminococcaceaeUCG010	TRUE	reported	fTSEOO	0.2495	textfile	0.0017163	21.9909
9	135968557	rs682403	G	A	-0.0588161	0.0124671	2.36537e-06	12864	RuminococcaceaeUCG010	TRUE	reported	fTSEOO	0.4761	textfile	0.00172716	22.2531
7	16349864	rs6958419	T	C	-0.0585718	0.0124994	2.84162e-06	12870	RuminococcaceaeUCG010	TRUE	reported	fTSEOO	0.4891	textfile	0.00170326	21.955
6	104728618	rs2820282	C	A	-0.0592304	0.0125917	2.85385e-06	12865	RuminococcaceaeUCG010	TRUE	reported	fTSEOO	0.4523	textfile	0.00171698	22.1235
16	5233941	rs12597105	A	G	0.0670855	0.0144415	4.873e-06	12415	RuminococcaceaeUCG010	TRUE	reported	fTSEOO	0.2773	textfile	0.00173513	21.5756
11	130676996	rs7935775	T	A	-0.0631351	0.0137953	4.99423e-06	12864	RuminococcaceaeUCG010	TRUE	reported	fTSEOO	0.3002	textfile	0.00162552	20.9415
4	31057482	rs73218807	A	G	-0.166211	0.0367938	6.43033e-06	6714	RuminococcaceaeUCG010	TRUE	reported	fTSEOO	0.0577	textfile	0.00303018	20.4004
4	40707798	rs7441445	T	C	-0.05695	0.0126502	6.80187e-06	12852	RuminococcaceaeUCG010	TRUE	reported	fTSEOO	0.4354	textfile	0.00157447	20.2639
6	105073676	rs1416041	C	A	-0.182339	0.0339898	7.04419e-08	3632	RuminococcaceaeUCG011	TRUE	reported	jETJPm	0.1342	textfile	0.00786121	28.7623
1	179370499	rs12724320	T	C	-0.120881	0.0249229	1.51986e-06	3632	RuminococcaceaeUCG011	TRUE	reported	jETJPm	0.2753	textfile	0.00643526	23.5113
12	29634919	rs79113084	T	C	-0.152166	0.0317519	2.06123e-06	3610	RuminococcaceaeUCG011	TRUE	reported	jETJPm	0.1551	textfile	0.00632166	22.9536
1	219901055	rs9729514	G	A	0.184934	0.0394616	2.36769e-06	3632	RuminococcaceaeUCG011	TRUE	reported	jETJPm	0.1024	textfile	0.00601059	21.9504
7	111763988	rs2729556	T	C	-0.109097	0.0233699	3.18679e-06	3632	RuminococcaceaeUCG011	TRUE	reported	jETJPm	0.499	textfile	0.00596442	21.7808
7	11222521	rs10274562	T	C	0.110917	0.0244556	6.49607e-06	3632	RuminococcaceaeUCG011	TRUE	reported	jETJPm	0.3519	textfile	0.00563177	20.5591
3	76205107	rs4490371	C	T	-0.111816	0.0248963	7.74624e-06	3610	RuminococcaceaeUCG011	TRUE	reported	jETJPm	0.331	textfile	0.00555667	20.1605
3	185469491	rs12636310	A	G	0.132725	0.0282037	2.81235e-06	3632	RuminococcaceaeUCG011	TRUE	reported	jETJPm	0.2177	textfile	0.00606054	22.1339
10	2219930	rs12781711	T	C	-0.0656129	0.0117477	2.55301e-08	16772	RuminococcaceaeUCG013	TRUE	reported	ZpSl9u	0.3131	textfile	0.00185645	31.1906
5	141395140	rs12189346	A	G	0.0684961	0.014558	1.67955e-06	16470	RuminococcaceaeUCG013	TRUE	reported	ZpSl9u	0.163	textfile	0.0013423	22.1347
12	30245557	rs75088940	C	T	-0.0942968	0.0200713	2.55399e-06	15638	RuminococcaceaeUCG013	TRUE	reported	ZpSl9u	0.0934	textfile	0.00140946	22.0694
10	19780463	rs16918863	C	A	0.111491	0.0240157	4.15503e-06	12643	RuminococcaceaeUCG013	TRUE	reported	ZpSl9u	0.0606	textfile	0.00170177	21.5488
3	9534657	rs76973485	T	G	0.194976	0.0418213	3.3498e-06	5299	RuminococcaceaeUCG013	TRUE	reported	ZpSl9u	0.0368	textfile	0.00408501	21.7271
3	197049996	rs12485353	A	G	-0.0607903	0.0130847	4.19379e-06	16771	RuminococcaceaeUCG013	TRUE	reported	ZpSl9u	0.1789	textfile	0.00128536	21.5819
13	76583319	rs9565219	A	T	-0.0524592	0.0117701	8.72524e-06	16772	RuminococcaceaeUCG013	TRUE	reported	ZpSl9u	0.337	textfile	0.00118299	19.8622
16	10863459	rs1729063	C	G	-0.0533411	0.0120757	9.63581e-06	16470	RuminococcaceaeUCG013	TRUE	reported	ZpSl9u	0.328	textfile	0.0011833	19.5097
7	32530997	rs7784330	A	G	-0.0498329	0.0112066	8.1626e-06	16770	RuminococcaceaeUCG013	TRUE	reported	ZpSl9u	0.3887	textfile	0.00117771	19.7712
1	9361576	rs11581881	T	C	0.0661211	0.0144736	4.72582e-06	15730	RuminococcaceaeUCG013	TRUE	reported	ZpSl9u	0.1809	textfile	0.00132501	20.8674
9	136620584	rs2428106	G	C	-0.0490863	0.0109903	8.37605e-06	16768	RuminococcaceaeUCG013	TRUE	reported	ZpSl9u	0.4394	textfile	0.00118825	19.9458
8	40311885	rs2730183	A	G	-0.0488692	0.0109907	8.43787e-06	16772	RuminococcaceaeUCG013	TRUE	reported	ZpSl9u	0.4642	textfile	0.00117739	19.7681
5	3628882	rs9313055	C	T	0.105087	0.023446	9.54713e-06	15764	RuminococcaceaeUCG013	TRUE	reported	ZpSl9u	0.0686	textfile	0.00127275	20.0866
9	13609119	rs12336782	C	T	-0.0856047	0.0189311	8.60305e-06	16772	RuminococcaceaeUCG013	TRUE	reported	ZpSl9u	0.0815	textfile	0.00121767	20.4452
10	115650278	rs4385846	T	G	0.0598404	0.0131807	6.46209e-06	16772	RuminococcaceaeUCG013	TRUE	reported	ZpSl9u	0.2068	textfile	0.00122743	20.6092
5	26110626	rs115777838	C	T	-0.18835	0.0386643	4.62331e-07	5674	RuminococcaceaeUCG014	TRUE	reported	gqvh0A	0.0537	textfile	0.00416492	23.7222
2	57205854	rs72809222	C	T	0.0671775	0.0139838	2.41191e-06	13922	RuminococcaceaeUCG014	TRUE	reported	gqvh0A	0.2515	textfile	0.00165492	23.0747
3	101334609	rs12638134	G	T	0.0582548	0.0119657	1.21144e-06	14403	RuminococcaceaeUCG014	TRUE	reported	gqvh0A	0.3897	textfile	0.00164293	23.6987
9	14363769	rs56105232	A	G	0.139276	0.0299132	2.9128e-06	9190	RuminococcaceaeUCG014	TRUE	reported	gqvh0A	0.0726	textfile	0.00235335	21.6736
2	134854659	rs995642	T	C	0.060048	0.0126417	1.90222e-06	14402	RuminococcaceaeUCG014	TRUE	reported	gqvh0A	0.326	textfile	0.00156417	22.5593
5	36435597	rs10941294	T	C	-0.122057	0.0260017	2.397e-06	12615	RuminococcaceaeUCG014	TRUE	reported	gqvh0A	0.0686	textfile	0.00174374	22.0322
18	4084336	rs79640386	A	T	-0.110863	0.0248098	8.73755e-06	13692	RuminococcaceaeUCG014	TRUE	reported	gqvh0A	0.0646	textfile	0.00145623	19.9649
2	119467367	rs439810	C	G	-0.0577127	0.0126675	7.04188e-06	14403	RuminococcaceaeUCG014	TRUE	reported	gqvh0A	0.2972	textfile	0.00143906	20.7538
1	237422989	rs10495392	T	C	-0.082486	0.0187194	9.96329e-06	13902	RuminococcaceaeUCG014	TRUE	reported	gqvh0A	0.1193	textfile	0.00139473	19.4139
7	109564034	rs62478832	A	T	-0.058129	0.012903	6.04427e-06	14331	RuminococcaceaeUCG014	TRUE	reported	gqvh0A	0.2883	textfile	0.0014142	20.2928
11	126024042	rs61898819	T	A	0.0607865	0.0138761	9.91789e-06	14325	RuminococcaceaeUCG014	TRUE	reported	gqvh0A	0.2107	textfile	0.00133784	19.1876
10	119928413	rs853612	G	A	-0.0528257	0.0119367	9.75451e-06	14403	RuminococcaceaeUCG014	TRUE	reported	gqvh0A	0.4026	textfile	0.00135794	19.5823
3	123829361	rs73186226	A	G	-0.0993852	0.0216819	6.71749e-06	13760	RuminococcaceaeUCG014	TRUE	reported	gqvh0A	0.0875	textfile	0.00152465	21.0081
8	3636548	rs34402072	T	C	-0.0688023	0.0156083	9.80426e-06	13863	RuminococcaceaeUCG014	TRUE	reported	gqvh0A	0.1918	textfile	0.00139968	19.4282
1	15322582	rs74060145	G	C	-0.115767	0.0254199	8.7051e-06	13011	RuminococcaceaeUCG014	TRUE	reported	gqvh0A	0.0646	textfile	0.00159155	20.7374
16	87759750	rs77627087	G	C	0.067562	0.0150103	7.42665e-06	14390	RuminococcaceaeUCG014	TRUE	reported	gqvh0A	0.1859	textfile	0.00140589	20.2565
19	49175964	rs17296933	G	C	-0.0829544	0.0185058	7.33724e-06	13177	RuminococcaceaeUCG014	TRUE	reported	gqvh0A	0.1272	textfile	0.0015226	20.0909
11	131659000	rs10791168	G	A	-0.0664624	0.0150069	9.76182e-06	14403	RuminococcaceaeUCG014	TRUE	reported	gqvh0A	0.1839	textfile	0.00135996	19.6115
11	45688595	rs10769159	C	G	-0.0640277	0.0110059	5.29128e-09	16603	Ruminococcus1	TRUE	reported	S45YUr	0.5338	textfile	0.00203428	33.84
11	114023573	rs7117576	G	A	0.0829505	0.0170891	6.47979e-07	16606	Ruminococcus1	TRUE	reported	S45YUr	0.0885	textfile	0.00141683	23.5584
17	71256018	rs17781867	T	C	0.0999271	0.0211728	1.96335e-06	14349	Ruminococcus1	TRUE	reported	S45YUr	0.0924	textfile	0.00154994	22.2715
2	10533921	rs7583465	T	C	0.0527654	0.0112619	2.55613e-06	16588	Ruminococcus1	TRUE	reported	S45YUr	0.3767	textfile	0.00132162	21.9495
2	65925212	rs78613526	A	G	0.167497	0.0367639	5.11425e-06	7266	Ruminococcus1	TRUE	reported	S45YUr	0.0427	textfile	0.00284862	20.7515
5	15944587	rs78572139	A	G	0.125038	0.0279411	5.23105e-06	11667	Ruminococcus1	TRUE	reported	S45YUr	0.0706	textfile	0.00171352	20.0226
1	12778598	rs3000856	A	T	-0.0709997	0.0162766	9.27669e-06	16126	Ruminococcus1	TRUE	reported	S45YUr	0.1342	textfile	0.00117855	19.0253
15	55439182	rs6493760	T	C	0.0535262	0.0115885	3.38363e-06	16126	Ruminococcus1	TRUE	reported	S45YUr	0.3966	textfile	0.00132124	21.3318
8	144596903	rs11783695	T	G	-0.0734114	0.0161398	4.72679e-06	16606	Ruminococcus1	TRUE	reported	S45YUr	0.1511	textfile	0.0012443	20.6861
10	65870347	rs10995816	G	C	-0.0762002	0.0174689	8.38258e-06	16597	Ruminococcus1	TRUE	reported	S45YUr	0.1123	textfile	0.00114513	19.0252
2	181882879	rs10167839	G	A	0.0519509	0.0116306	8.09254e-06	16605	Ruminococcus1	TRUE	reported	S45YUr	0.3439	textfile	0.0012001	19.9492
1	241789757	rs3819978	T	C	-0.11504	0.0260137	8.74133e-06	12769	Ruminococcus1	TRUE	reported	S45YUr	0.0586	textfile	0.00152922	19.5535
2	119481372	rs4849717	A	T	0.132764	0.0299816	8.82616e-06	10484	Ruminococcus1	TRUE	reported	S45YUr	0.0527	textfile	0.00186686	19.605
20	13258628	rs6105066	C	T	-0.0607052	0.013425	5.05914e-06	16049	Ruminococcus1	TRUE	reported	S45YUr	0.2495	textfile	0.0012724	20.4442
3	106664363	rs78120384	G	A	-0.192815	0.0392045	3.31185e-07	6082	Ruminococcus2	TRUE	reported	2rZ6R2	0.0726	textfile	0.00396134	24.1807
2	238103439	rs12986628	T	C	0.0665937	0.0140168	2.14202e-06	14714	Ruminococcus2	TRUE	reported	2rZ6R2	0.2127	textfile	0.00153169	22.5688
3	173040924	rs7635831	A	G	0.0618344	0.0129031	1.98054e-06	14924	Ruminococcus2	TRUE	reported	2rZ6R2	0.2932	textfile	0.00153645	22.9622
13	62067781	rs2997412	G	A	-0.0568439	0.0122325	4.22116e-06	15336	Ruminococcus2	TRUE	reported	2rZ6R2	0.2803	textfile	0.0014061	21.5915
2	182656416	rs2368224	G	T	0.199648	0.0438453	3.6293e-06	3026	Ruminococcus2	TRUE	reported	2rZ6R2	0.0477	textfile	0.00680529	20.7202
7	16804578	rs4400279	G	A	0.0546114	0.0120077	5.79929e-06	15333	Ruminococcus2	TRUE	reported	2rZ6R2	0.3638	textfile	0.0013472	20.6817
9	137557890	rs58681734	G	A	0.0723875	0.0160787	4.18175e-06	15338	Ruminococcus2	TRUE	reported	2rZ6R2	0.1511	textfile	0.00131972	20.266
7	151435722	rs1819812	T	G	0.0842356	0.0184893	5.28435e-06	14868	Ruminococcus2	TRUE	reported	2rZ6R2	0.1163	textfile	0.00139409	20.7535
1	108074445	rs12406309	C	A	-0.063193	0.0142275	9.78953e-06	15339	Ruminococcus2	TRUE	reported	2rZ6R2	0.1909	textfile	0.00128447	19.7252
18	862477	rs2846589	T	G	0.0522093	0.0116382	7.58896e-06	14924	Ruminococcus2	TRUE	reported	2rZ6R2	0.4543	textfile	0.00134666	20.1219
9	79919385	rs55707116	A	C	0.0865521	0.0189141	8.00593e-06	15336	Ruminococcus2	TRUE	reported	2rZ6R2	0.1024	textfile	0.00136358	20.9377
11	12148588	rs75140805	G	T	0.0836825	0.0176445	3.95297e-06	14249	Ruminococcus2	TRUE	reported	2rZ6R2	0.1581	textfile	0.00157609	22.49
18	33456427	rs4799823	T	C	0.0837001	0.0182263	5.40138e-06	14650	Ruminococcus2	TRUE	reported	2rZ6R2	0.1392	textfile	0.00143746	21.0862
4	24655463	rs61791565	C	T	-0.0523503	0.0117119	6.78933e-06	15319	Ruminococcus2	TRUE	reported	2rZ6R2	0.3688	textfile	0.00130253	19.9769
4	4268322	rs7693984	A	G	-0.102822	0.0235087	9.42134e-06	14154	Ruminococcus2	TRUE	reported	2rZ6R2	0.0825	textfile	0.00134974	19.1273
10	29201860	rs2047242	G	A	-0.067603	0.0133738	2.46372e-07	13369	Ruminococcusgauvreauiigroup	TRUE	reported	AlT0Wv	0.2972	textfile	0.00190764	25.5481
16	2767894	rs71386687	G	T	0.121037	0.02386	2.90761e-07	11340	Ruminococcusgauvreauiigroup	TRUE	reported	AlT0Wv	0.0596	textfile	0.00226412	25.7288
3	112372317	rs9870933	G	A	0.0621643	0.0126072	8.4912e-07	13382	Ruminococcusgauvreauiigroup	TRUE	reported	AlT0Wv	0.4085	textfile	0.00181358	24.3098
12	61119266	rs1391597	T	C	0.0590284	0.0124874	1.85964e-06	13382	Ruminococcusgauvreauiigroup	TRUE	reported	AlT0Wv	0.3807	textfile	0.001667	22.3417
5	166419552	rs431418	G	A	-0.094737	0.0210157	5.53667e-06	13289	Ruminococcusgauvreauiigroup	TRUE	reported	AlT0Wv	0.1193	textfile	0.00152685	20.3182
2	191954852	rs10931481	A	G	0.0610096	0.0130484	3.38211e-06	13382	Ruminococcusgauvreauiigroup	TRUE	reported	AlT0Wv	0.3111	textfile	0.00163098	21.8582
15	85563483	rs289410	A	G	-0.0654926	0.0139101	2.27464e-06	13380	Ruminococcusgauvreauiigroup	TRUE	reported	AlT0Wv	0.2684	textfile	0.00165405	22.1645
1	20552072	rs2105937	G	A	0.0580215	0.0127806	5.10352e-06	13364	Ruminococcusgauvreauiigroup	TRUE	reported	AlT0Wv	0.334	textfile	0.00153982	20.6069
8	137090850	rs2166943	C	A	0.0566974	0.0123497	5.27717e-06	13377	Ruminococcusgauvreauiigroup	TRUE	reported	AlT0Wv	0.4384	textfile	0.00157316	21.0742
7	153487396	rs12539819	T	C	0.110654	0.0240684	4.49375e-06	11860	Ruminococcusgauvreauiigroup	TRUE	reported	AlT0Wv	0.0954	textfile	0.00177901	21.1332
1	161880482	rs12079579	G	A	0.0955324	0.0213436	5.03725e-06	12986	Ruminococcusgauvreauiigroup	TRUE	reported	AlT0Wv	0.0726	textfile	0.00154035	20.0308
4	18824860	rs73802842	A	C	0.0736808	0.0169665	7.48026e-06	13382	Ruminococcusgauvreauiigroup	TRUE	reported	AlT0Wv	0.1431	textfile	0.00140732	18.8565
5	112627773	rs13188803	A	T	0.0709419	0.0156855	7.27559e-06	12834	Ruminococcusgauvreauiigroup	TRUE	reported	AlT0Wv	0.1879	textfile	0.00159131	20.4522
5	18662686	rs13163520	A	G	-0.127377	0.0233883	5.61015e-08	6326	Ruminococcusgnavusgroup	TRUE	reported	XrPldH	0.1809	textfile	0.00466688	29.6517
2	122096018	rs934940	C	A	-0.105045	0.0229588	2.73705e-06	6309	Ruminococcusgnavusgroup	TRUE	reported	XrPldH	0.1849	textfile	0.00330713	20.9273
3	66701616	rs9872758	C	T	0.0849233	0.0176643	1.66029e-06	6398	Ruminococcusgnavusgroup	TRUE	reported	XrPldH	0.4771	textfile	0.00359956	23.106
8	129224680	rs2909242	A	C	-0.0909965	0.018351	7.40957e-07	6401	Ruminococcusgnavusgroup	TRUE	reported	XrPldH	0.3857	textfile	0.00382663	24.5807
9	135838591	rs3124783	G	A	-0.11599	0.0249099	2.6652e-06	6401	Ruminococcusgnavusgroup	TRUE	reported	XrPldH	0.1203	textfile	0.00337581	21.675
2	144700007	rs62167033	C	T	0.185289	0.0396295	3.49529e-06	5194	Ruminococcusgnavusgroup	TRUE	reported	XrPldH	0.0706	textfile	0.00419117	21.8522
2	36259341	rs12989336	A	G	-0.0846861	0.0187936	7.11808e-06	6401	Ruminococcusgnavusgroup	TRUE	reported	XrPldH	0.3052	textfile	0.00316213	20.2987
1	115168097	rs12136548	T	C	0.0901946	0.0196476	3.09631e-06	6401	Ruminococcusgnavusgroup	TRUE	reported	XrPldH	0.2913	textfile	0.00328146	21.0672
3	146290310	rs78399089	C	T	0.144445	0.0326618	6.62998e-06	5944	Ruminococcusgnavusgroup	TRUE	reported	XrPldH	0.0825	textfile	0.00327959	19.5514
10	6512581	rs11597105	G	A	0.114673	0.0250653	6.94868e-06	6328	Ruminococcusgnavusgroup	TRUE	reported	XrPldH	0.1123	textfile	0.00329667	20.9237
16	433078	rs11864644	C	T	-0.139804	0.0318253	5.0088e-06	6241	Ruminococcusgnavusgroup	TRUE	reported	XrPldH	0.0706	textfile	0.00308245	19.2909
4	190110710	rs4388134	T	C	-0.0904997	0.0203544	9.11637e-06	6399	Ruminococcusgnavusgroup	TRUE	reported	XrPldH	0.2455	textfile	0.00307982	19.7625
19	49218060	rs35866622	C	T	-0.0612024	0.0109421	2.21337e-08	17240	Ruminococcustorquesgroup	TRUE	reported	PkuGSk	0.4404	textfile	0.00181138	31.2812
12	56494998	rs773123	A	T	0.0824005	0.0173862	1.58956e-06	17011	Ruminococcustorquesgroup	TRUE	reported	PkuGSk	0.1123	textfile	0.00131871	22.4595
10	4639762	rs10904297	G	A	-0.167804	0.0389812	2.68713e-06	3143	Ruminococcustorquesgroup	TRUE	reported	PkuGSk	0.0298	textfile	0.00586135	18.5191
17	14532347	rs8080469	A	G	0.0490727	0.0107036	3.49522e-06	17798	Ruminococcustorquesgroup	TRUE	reported	PkuGSk	0.5189	textfile	0.0011796	21.0169
8	76769843	rs77034621	G	T	-0.151553	0.0335878	6.06872e-06	8567	Ruminococcustorquesgroup	TRUE	reported	PkuGSk	0.0527	textfile	0.00237086	20.3547
7	54781314	rs73130967	T	A	0.0770375	0.0168264	3.70741e-06	17011	Ruminococcustorquesgroup	TRUE	reported	PkuGSk	0.1123	textfile	0.00123071	20.9589
15	25326425	rs1972694	A	T	-0.0614094	0.0137321	8.92829e-06	17353	Ruminococcustorquesgroup	TRUE	reported	PkuGSk	0.1839	textfile	0.00115113	19.9963
14	26130404	rs12434631	G	A	0.074697	0.0153401	2.77247e-06	17353	Ruminococcustorquesgroup	TRUE	reported	PkuGSk	0.1402	textfile	0.00136454	23.7084
11	132663147	rs4073731	C	T	0.0651948	0.0142221	4.0525e-06	17793	Ruminococcustorquesgroup	TRUE	reported	PkuGSk	0.1759	textfile	0.0011796	21.0111
5	56952803	rs13154778	A	T	0.0563358	0.0129526	7.15746e-06	17795	Ruminococcustorquesgroup	TRUE	reported	PkuGSk	0.1859	textfile	0.00106192	18.9149
6	67262102	rs1475330	C	T	0.0523492	0.01182	8.13435e-06	17353	Ruminococcustorquesgroup	TRUE	reported	PkuGSk	0.3012	textfile	0.00112906	19.6125
9	27225258	rs10967781	A	C	0.0507994	0.0113322	8.36865e-06	17791	Ruminococcustorquesgroup	TRUE	reported	PkuGSk	0.3181	textfile	0.00112822	20.0927
22	21358653	rs8141465	G	A	0.0480778	0.0107442	9.64837e-06	17791	Ruminococcustorquesgroup	TRUE	reported	PkuGSk	0.5427	textfile	0.00112422	20.0212
2	174308394	rs13417181	C	T	0.166509	0.0337521	7.61748e-07	3047	Sellimonas	TRUE	reported	EQgEpZ	0.2157	textfile	0.00792405	24.3214
2	213214174	rs2371572	C	A	0.127349	0.0250862	4.46357e-07	3154	Sellimonas	TRUE	reported	EQgEpZ	0.5487	textfile	0.00810446	25.754
3	42008186	rs113379006	C	T	-0.162759	0.0357025	7.20777e-06	3154	Sellimonas	TRUE	reported	EQgEpZ	0.168	textfile	0.00654603	20.769
11	79332972	rs2187447	C	A	0.243457	0.0527695	3.97806e-06	3028	Sellimonas	TRUE	reported	EQgEpZ	0.0606	textfile	0.0069804	21.2712
15	52105282	rs2016057	C	A	-0.125878	0.0256153	1.02698e-06	3154	Sellimonas	TRUE	reported	EQgEpZ	0.3907	textfile	0.00759841	24.1336
1	247579710	rs72553859	C	G	-0.150458	0.0332626	5.37687e-06	3154	Sellimonas	TRUE	reported	EQgEpZ	0.175	textfile	0.00644537	20.4476
7	111501524	rs56203279	C	T	-0.124045	0.0269115	3.71999e-06	3154	Sellimonas	TRUE	reported	EQgEpZ	0.33	textfile	0.00669122	21.2328
6	93730393	rs553697	C	T	-0.153767	0.0339099	6.12773e-06	3047	Sellimonas	TRUE	reported	EQgEpZ	0.162	textfile	0.00670319	20.549
12	100709313	rs7968030	T	A	-0.12711	0.0280617	5.56417e-06	3095	Sellimonas	TRUE	reported	EQgEpZ	0.2833	textfile	0.0065857	20.5046
2	180278564	rs4600608	G	A	-0.137152	0.0301702	4.94843e-06	3095	Sellimonas	TRUE	reported	EQgEpZ	0.2386	textfile	0.00663279	20.6522
7	106250164	rs41816	G	A	0.132201	0.0291087	8.39372e-06	3154	Sellimonas	TRUE	reported	EQgEpZ	0.2515	textfile	0.00649729	20.6134
9	34332382	rs11787826	A	C	0.081327	0.0171154	2.63466e-06	6923	Senegalimassilia	TRUE	reported	H3NvIH	0.4284	textfile	0.00325077	22.572
17	74949284	rs72887800	A	T	-0.0822462	0.0175721	2.41534e-06	6923	Senegalimassilia	TRUE	reported	H3NvIH	0.3777	textfile	0.00315442	21.9008
17	48379615	rs7225245	A	G	0.079173	0.0170421	4.18017e-06	6923	Senegalimassilia	TRUE	reported	H3NvIH	0.4583	textfile	0.00310786	21.5766
13	19489214	rs57512504	A	T	0.0819494	0.0172241	2.03318e-06	6923	Senegalimassilia	TRUE	reported	H3NvIH	0.4612	textfile	0.00325917	22.6305
5	127861692	rs10036909	T	C	0.185519	0.0400881	8.05438e-06	4996	Senegalimassilia	TRUE	reported	H3NvIH	0.0696	textfile	0.00426843	21.4079
2	220831701	rs13383270	C	G	0.0774679	0.017084	6.03944e-06	6923	Senegalimassilia	TRUE	reported	H3NvIH	0.4195	textfile	0.00296129	20.5559
2	206654123	rs1990708	C	A	-0.109619	0.0247785	8.90578e-06	6923	Senegalimassilia	TRUE	reported	H3NvIH	0.1262	textfile	0.00281906	19.5659
14	34431996	rs2017373	T	C	0.0782258	0.0176841	9.50288e-06	6923	Senegalimassilia	TRUE	reported	H3NvIH	0.3738	textfile	0.00281848	19.5618
17	74267010	rs8901	T	C	0.0934594	0.0186813	6.06998e-07	6063	Slackia	TRUE	reported	wND7lO	0.3708	textfile	0.00411107	25.0201
7	13523683	rs4492265	G	A	-0.0905757	0.0191658	2.40925e-06	6063	Slackia	TRUE	reported	wND7lO	0.3101	textfile	0.00367014	22.3267
8	96946291	rs16894137	T	C	-0.122792	0.0263047	2.71183e-06	6063	Slackia	TRUE	reported	wND7lO	0.1431	textfile	0.00358121	21.7837
7	78282725	rs112764253	A	T	0.194714	0.0411598	3.39569e-06	5634	Slackia	TRUE	reported	wND7lO	0.0408	textfile	0.00395647	22.3713
15	34041896	rs12440440	G	A	0.0901934	0.0190582	2.62872e-06	6063	Slackia	TRUE	reported	wND7lO	0.3091	textfile	0.00368039	22.3893
7	99451715	rs35156985	C	T	-0.155709	0.0348085	8.05947e-06	5965	Slackia	TRUE	reported	wND7lO	0.0636	textfile	0.00334343	20.0037
19	4555786	rs10409783	G	A	0.0950828	0.0211239	7.69592e-06	5941	Slackia	TRUE	reported	wND7lO	0.2833	textfile	0.00339873	20.2539
16	7460475	rs13339230	G	C	0.147055	0.0330635	7.42025e-06	6063	Slackia	TRUE	reported	wND7lO	0.0885	textfile	0.00325206	19.775
4	57167507	rs58767323	C	G	-0.102833	0.0227077	4.59992e-06	6063	Slackia	TRUE	reported	wND7lO	0.1899	textfile	0.00337107	20.5012
12	100584014	rs11110281	C	T	-0.137519	0.0227398	2.58314e-09	15120	Streptococcus	TRUE	reported	I2oilX	0.0676	textfile	0.00241296	36.5673
17	61298020	rs4968759	G	A	-0.0515109	0.0112068	3.78116e-06	16384	Streptococcus	TRUE	reported	I2oilX	0.4264	textfile	0.00128781	21.1242
7	46774896	rs11764382	G	A	-0.0695345	0.0143671	1.28631e-06	16387	Streptococcus	TRUE	reported	I2oilX	0.1909	textfile	0.00142738	23.4211
15	41663393	rs72739637	G	A	0.0959942	0.0193213	1.03307e-06	14920	Streptococcus	TRUE	reported	I2oilX	0.1064	textfile	0.0016517	24.6809
11	131649446	rs1918540	A	G	0.059639	0.0128148	2.44067e-06	16373	Streptococcus	TRUE	reported	I2oilX	0.2525	textfile	0.0013211	21.6563
8	10199548	rs17708276	G	A	-0.0793955	0.0170628	3.04096e-06	16278	Streptococcus	TRUE	reported	I2oilX	0.1282	textfile	0.00132836	21.6491
3	94103591	rs11720390	A	G	0.107024	0.0228121	3.59482e-06	15220	Streptococcus	TRUE	reported	I2oilX	0.0746	textfile	0.00144407	22.0076
5	169689604	rs395407	C	G	-0.0792781	0.0173697	4.36503e-06	15864	Streptococcus	TRUE	reported	I2oilX	0.1421	textfile	0.00131141	20.8288
9	93556174	rs10448310	G	A	-0.0517935	0.0111324	3.30706e-06	16384	Streptococcus	TRUE	reported	I2oilX	0.4304	textfile	0.00131942	21.6433
10	28588269	rs7916711	G	A	0.102891	0.0217362	2.71702e-06	15294	Streptococcus	TRUE	reported	I2oilX	0.0646	textfile	0.00146295	22.4042
10	8102404	rs71481756	G	T	0.0931048	0.0207949	6.51476e-06	14526	Streptococcus	TRUE	reported	I2oilX	0.0994	textfile	0.00137811	20.0433
14	97526750	rs2370083	T	G	-0.0816836	0.0185851	9.75245e-06	16277	Streptococcus	TRUE	reported	I2oilX	0.0885	textfile	0.00118536	19.3146
4	53657577	rs10028567	T	C	-0.0921167	0.0191881	7.30343e-06	16311	Streptococcus	TRUE	reported	I2oilX	0.0815	textfile	0.00141097	23.044
3	132058723	rs6806351	C	T	-0.0633829	0.0136647	4.93869e-06	15973	Streptococcus	TRUE	reported	I2oilX	0.2087	textfile	0.00134515	21.5123
4	37452858	rs57646748	A	G	-0.0907696	0.0200344	5.4754e-06	15939	Streptococcus	TRUE	reported	I2oilX	0.0676	textfile	0.00128619	20.5245
17	80576624	rs9903102	A	C	-0.0709483	0.0155275	4.17998e-06	16384	Streptococcus	TRUE	reported	I2oilX	0.164	textfile	0.00127265	20.8751
16	73391982	rs6563952	C	G	0.0827344	0.0180035	5.82134e-06	16387	Streptococcus	TRUE	reported	I2oilX	0.0924	textfile	0.00128706	21.1156
3	62327558	rs12638227	C	G	-0.0557288	0.0108552	2.47707e-07	17165	Subdoligranulum	TRUE	reported	CNlBfn	0.4652	textfile	0.00153311	26.3531
5	141857415	rs10065321	C	T	-0.0512828	0.0108105	2.10155e-06	17589	Subdoligranulum	TRUE	reported	CNlBfn	0.3678	textfile	0.00127777	22.5009
2	218215847	rs4347804	G	A	0.166063	0.0357483	2.18405e-06	4312	Subdoligranulum	TRUE	reported	CNlBfn	0.0417	textfile	0.00497953	21.5692
5	4671383	rs6555306	C	T	-0.0740777	0.0155463	2.80664e-06	17591	Subdoligranulum	TRUE	reported	CNlBfn	0.1223	textfile	0.00128905	22.7024
4	48990885	rs3761728	G	T	-0.0543458	0.0118866	3.86747e-06	17570	Subdoligranulum	TRUE	reported	CNlBfn	0.2425	textfile	0.0011883	20.901
10	125472937	rs2114677	T	C	-0.104176	0.0230829	2.71726e-06	15566	Subdoligranulum	TRUE	reported	CNlBfn	0.0557	textfile	0.00130681	20.3659
19	29644694	rs75158211	C	T	-0.072343	0.015933	7.52162e-06	17165	Subdoligranulum	TRUE	reported	CNlBfn	0.1113	textfile	0.00119958	20.6132
6	153694029	rs2171249	T	C	0.106744	0.0233213	4.50556e-06	14679	Subdoligranulum	TRUE	reported	CNlBfn	0.0736	textfile	0.00142516	20.947
14	86933898	rs35940633	A	G	-0.0511008	0.011001	4.21698e-06	17582	Subdoligranulum	TRUE	reported	CNlBfn	0.3628	textfile	0.00122571	21.5745
5	117799448	rs76528319	T	G	-0.143279	0.0310662	7.41394e-06	8468	Subdoligranulum	TRUE	reported	CNlBfn	0.0398	textfile	0.00250562	21.2659
2	232408743	rs1667315	A	G	0.0485017	0.0107452	6.72143e-06	17586	Subdoligranulum	TRUE	reported	CNlBfn	0.4374	textfile	0.00115722	20.3721
3	183716408	rs76664262	A	T	0.0834078	0.0185357	4.87344e-06	16712	Subdoligranulum	TRUE	reported	CNlBfn	0.0934	textfile	0.00121016	20.2463
2	200288718	rs10497836	T	C	-0.0524065	0.0118697	8.37954e-06	17579	Subdoligranulum	TRUE	reported	CNlBfn	0.2803	textfile	0.00110768	19.4912
16	13684415	rs16962433	T	A	0.0855999	0.0189213	7.64534e-06	15857	Subdoligranulum	TRUE	reported	CNlBfn	0.1083	textfile	0.00128903	20.4639
5	58499183	rs13173038	G	A	-0.0718076	0.0151627	2.72984e-06	13245	Sutterella	TRUE	reported	FPM3e8	0.2207	textfile	0.00169044	22.4245
13	58689340	rs2321387	A	G	-0.0592876	0.0124509	1.86519e-06	13252	Sutterella	TRUE	reported	FPM3e8	0.5298	textfile	0.00170805	22.6704
16	85038065	rs7499539	G	A	0.0617478	0.0130998	2.35769e-06	13254	Sutterella	TRUE	reported	FPM3e8	0.3231	textfile	0.00167354	22.215
7	150126751	rs62501473	A	G	0.0694233	0.0149416	5.51851e-06	12762	Sutterella	TRUE	reported	FPM3e8	0.2286	textfile	0.00168873	21.5846
1	63278549	rs143438747	C	T	-0.145793	0.0306867	3.28021e-06	9368	Sutterella	TRUE	reported	FPM3e8	0.0547	textfile	0.00240369	22.5672
6	18583878	rs9350083	G	T	-0.0593069	0.0133929	8.22778e-06	13254	Sutterella	TRUE	reported	FPM3e8	0.2992	textfile	0.0014773	19.6062
3	70588939	rs7638039	C	T	0.0645624	0.0143887	8.66397e-06	13236	Sutterella	TRUE	reported	FPM3e8	0.2326	textfile	0.0015188	20.1304
10	102520687	rs11591622	G	T	-0.0688382	0.0151375	6.49857e-06	12604	Sutterella	TRUE	reported	FPM3e8	0.2157	textfile	0.00163806	20.6767
7	111285025	rs2613606	T	C	-0.0556794	0.0124117	7.2023e-06	13249	Sutterella	TRUE	reported	FPM3e8	0.3936	textfile	0.00151663	20.1214
6	82386821	rs1145877	G	A	-0.073548	0.0162413	7.19949e-06	13251	Sutterella	TRUE	reported	FPM3e8	0.159	textfile	0.00154518	20.5037
11	111695709	rs607327	T	C	0.0578334	0.0129053	6.6306e-06	13251	Sutterella	TRUE	reported	FPM3e8	0.3767	textfile	0.00151327	20.0797
6	147936781	rs2050185	A	G	0.0575138	0.0128766	7.96955e-06	13243	Sutterella	TRUE	reported	FPM3e8	0.3777	textfile	0.00150418	19.9468
11	8938819	rs1883097	T	C	0.226399	0.0454642	4.15789e-07	4417	Terrisporobacter	TRUE	reported	2uDnUm	0.0557	textfile	0.00558278	24.7864
3	144148905	rs2569953	C	A	-0.0775591	0.0174641	8.95009e-06	6637	Terrisporobacter	TRUE	reported	2uDnUm	0.4195	textfile	0.00296287	19.7171
16	15920394	rs7184125	C	T	0.091256	0.0205493	8.48103e-06	6232	Terrisporobacter	TRUE	reported	2uDnUm	0.2326	textfile	0.00315448	19.7146
19	17026940	rs2872237	A	C	-0.0814505	0.0175943	3.97135e-06	6632	Terrisporobacter	TRUE	reported	2uDnUm	0.4344	textfile	0.00322105	21.4246
11	20621043	rs58405430	T	G	0.134617	0.0301177	7.9371e-06	6176	Terrisporobacter	TRUE	reported	2uDnUm	0.1153	textfile	0.00322438	19.9717
9	117245252	rs7034891	C	G	-0.0799209	0.0173794	4.53776e-06	6629	Terrisporobacter	TRUE	reported	2uDnUm	0.4841	textfile	0.00317997	21.1409
2	63366962	rs149744580	G	A	0.169883	0.0315478	7.00965e-08	8459	Turicibacter	TRUE	reported	JZvONz	0.0527	textfile	0.00341628	28.9905
5	95717619	rs4869133	A	G	0.131186	0.027197	2.55369e-06	8256	Turicibacter	TRUE	reported	JZvONz	0.0885	textfile	0.00281024	23.2611
17	43117476	rs12603364	C	T	0.110861	0.0225598	8.66598e-07	8923	Turicibacter	TRUE	reported	JZvONz	0.1074	textfile	0.00269898	24.1428
12	12242455	rs11054680	C	T	-0.104751	0.0226997	2.30977e-06	8928	Turicibacter	TRUE	reported	JZvONz	0.0964	textfile	0.00237951	21.2901
7	130972179	rs55756211	C	T	-0.115115	0.0240708	2.80533e-06	8941	Turicibacter	TRUE	reported	JZvONz	0.1163	textfile	0.00255147	22.8659
11	1681862	rs61265175	C	G	-0.0858591	0.0185778	4.13678e-06	8941	Turicibacter	TRUE	reported	JZvONz	0.2326	textfile	0.00238322	21.3545
16	49826299	rs7199484	A	G	-0.0731428	0.0160172	5.76664e-06	8948	Turicibacter	TRUE	reported	JZvONz	0.332	textfile	0.00232507	20.8485
16	10181248	rs11649454	C	G	0.0950891	0.0203433	3.26627e-06	8943	Turicibacter	TRUE	reported	JZvONz	0.1392	textfile	0.00243711	21.8434
21	36929643	rs2834977	C	T	-0.0959995	0.0208261	3.95588e-06	8946	Turicibacter	TRUE	reported	JZvONz	0.173	textfile	0.00236953	21.2435
8	26027842	rs2952020	A	G	-0.0759019	0.0165764	5.63308e-06	8949	Turicibacter	TRUE	reported	JZvONz	0.2227	textfile	0.00233741	20.9618
19	11864932	rs11666533	T	C	-0.111689	0.0248436	7.37109e-06	8256	Turicibacter	TRUE	reported	JZvONz	0.0795	textfile	0.00244208	20.2063
15	92605098	rs4247078	G	C	0.0710377	0.0155221	5.46077e-06	8948	Turicibacter	TRUE	reported	JZvONz	0.338	textfile	0.00233525	20.9401
5	170048048	rs2221441	C	G	0.0710364	0.015343	3.45667e-06	8720	Turicibacter	TRUE	reported	JZvONz	0.4056	textfile	0.00245221	21.4309
6	126111881	rs3734633	A	G	-0.120957	0.02683	5.31914e-06	8626	Turicibacter	TRUE	reported	JZvONz	0.0974	textfile	0.00235064	20.3197
19	1030320	rs67476743	G	T	0.132164	0.022208	3.74049e-09	4948	Tyzzerella3	TRUE	reported	Rx0t0s	0.2853	textfile	0.00710688	35.4022
5	16388259	rs17706273	C	T	-0.140368	0.0274708	5.87816e-07	5395	Tyzzerella3	TRUE	reported	Rx0t0s	0.1521	textfile	0.00481624	26.0997
2	57810406	rs7561370	C	T	0.131341	0.0286292	1.51605e-06	5396	Tyzzerella3	TRUE	reported	Rx0t0s	0.1223	textfile	0.00388525	21.0388
17	3738781	rs55799124	G	A	-0.11435	0.0238604	1.3355e-06	5362	Tyzzerella3	TRUE	reported	Rx0t0s	0.2068	textfile	0.00426515	22.9591
7	82547827	rs17809157	T	A	-0.163819	0.0336386	1.54133e-06	4621	Tyzzerella3	TRUE	reported	Rx0t0s	0.0994	textfile	0.00510617	23.7064
9	33113322	rs7019909	C	T	0.144156	0.0301626	1.7612e-06	5396	Tyzzerella3	TRUE	reported	Rx0t0s	0.1014	textfile	0.00421519	22.833
13	35023691	rs75091807	T	G	-0.184966	0.0383029	1.70674e-06	4621	Tyzzerella3	TRUE	reported	Rx0t0s	0.0905	textfile	0.0050211	23.3095
14	89595945	rs4904512	C	T	-0.117151	0.0250306	3.09269e-06	5396	Tyzzerella3	TRUE	reported	Rx0t0s	0.1988	textfile	0.00404314	21.8972
13	81593016	rs7333521	C	T	-0.207191	0.0453121	4.87602e-06	4335	Tyzzerella3	TRUE	reported	Rx0t0s	0.0427	textfile	0.00479996	20.8985
10	46098286	rs112102233	G	A	-0.216348	0.0477575	6.17669e-06	3857	Tyzzerella3	TRUE	reported	Rx0t0s	0.0666	textfile	0.00529261	20.5116
6	102680257	rs1232220	T	G	-0.143869	0.031828	7.90792e-06	5000	Tyzzerella3	TRUE	reported	Rx0t0s	0.1262	textfile	0.00406982	20.4241
12	77390329	rs191093	A	G	0.159008	0.0353306	6.76393e-06	4621	Tyzzerella3	TRUE	reported	Rx0t0s	0.0795	textfile	0.00436417	20.2465
11	87588698	rs10898797	T	C	0.12238	0.0274683	8.85446e-06	5387	Tyzzerella3	TRUE	reported	Rx0t0s	0.1571	textfile	0.00367127	19.8426
6	5755626	rs6920448	T	C	-0.141081	0.0305446	4.15376e-06	5010	Tyzzerella3	TRUE	reported	Rx0t0s	0.1153	textfile	0.00424017	21.3252
11	44302154	rs2013594	C	T	-0.0720698	0.0155153	3.42129e-06	9283	Veillonella	TRUE	reported	VjPM1T	0.3579	textfile	0.00231894	21.5721
8	13253770	rs12679709	G	C	-0.0793499	0.0164818	1.77579e-06	9290	Veillonella	TRUE	reported	VjPM1T	0.3211	textfile	0.00248878	23.1735
22	45604800	rs742016	G	A	-0.0688571	0.0149769	4.65692e-06	9279	Veillonella	TRUE	reported	VjPM1T	0.4235	textfile	0.00227281	21.1329
21	30010673	rs1882878	G	A	-0.0768966	0.0163908	2.98089e-06	9282	Veillonella	TRUE	reported	VjPM1T	0.3062	textfile	0.0023656	22.0049
3	125544032	rs7645873	T	A	0.0761385	0.0164228	3.11802e-06	9286	Veillonella	TRUE	reported	VjPM1T	0.2833	textfile	0.00230932	21.4894
11	2956783	rs55807413	G	A	0.107329	0.0237633	5.51435e-06	8610	Veillonella	TRUE	reported	VjPM1T	0.0974	textfile	0.00236369	20.3949
5	119914285	rs62376424	T	C	-0.0762216	0.0163499	3.65453e-06	8999	Veillonella	TRUE	reported	VjPM1T	0.334	textfile	0.00240926	21.7284
14	106939916	rs7359080	A	C	-0.135391	0.030352	7.39902e-06	6189	Veillonella	TRUE	reported	VjPM1T	0.1272	textfile	0.00320472	19.8913
9	89306305	rs11141494	A	G	-0.0783421	0.0174393	9.74642e-06	9291	Veillonella	TRUE	reported	VjPM1T	0.1948	textfile	0.00216736	20.1763
1	178945043	rs6656807	G	A	0.0703062	0.0153954	5.49694e-06	8999	Veillonella	TRUE	reported	VjPM1T	0.4245	textfile	0.0023121	20.8502
12	129984555	rs11614532	C	G	0.0744538	0.0165214	7.12638e-06	8411	Veillonella	TRUE	reported	VjPM1T	0.3052	textfile	0.00240871	20.3037
11	9312796	rs56349194	G	A	-0.158501	0.0315231	6.25748e-07	3266	Victivallis	TRUE	reported	9NcWmi	0.16	textfile	0.00768144	25.2663
9	136309841	rs592514	A	T	-0.181449	0.0391678	2.60375e-06	3241	Victivallis	TRUE	reported	9NcWmi	0.1282	textfile	0.00657818	21.4478
14	96071125	rs911666	C	T	-0.118576	0.0263146	7.65252e-06	3267	Victivallis	TRUE	reported	9NcWmi	0.3052	textfile	0.00617673	20.2924
12	102514184	rs4764863	A	G	0.121561	0.0246058	8.2222e-07	3266	Victivallis	TRUE	reported	9NcWmi	0.5	textfile	0.00741755	24.3918
4	9608445	rs12512543	C	A	-0.178036	0.0374344	2.5413e-06	3239	Victivallis	TRUE	reported	9NcWmi	0.1213	textfile	0.0069349	22.605
7	106378229	rs342302	G	A	-0.152754	0.0351572	8.15946e-06	3265	Victivallis	TRUE	reported	9NcWmi	0.159	textfile	0.0057487	18.8665
6	131630319	rs4895919	C	T	-0.116918	0.0247515	2.75199e-06	3254	Victivallis	TRUE	reported	9NcWmi	0.4821	textfile	0.00681034	22.2991
2	38049069	rs11899949	A	G	0.130568	0.0276239	2.7671e-06	3258	Victivallis	TRUE	reported	9NcWmi	0.2773	textfile	0.00681057	22.3273
3	57723877	rs6445926	C	G	0.117031	0.0249764	2.95824e-06	3267	Victivallis	TRUE	reported	9NcWmi	0.3966	textfile	0.00667549	21.942
13	72876881	rs173120	C	T	0.13381	0.0290127	7.65253e-06	3263	Victivallis	TRUE	reported	9NcWmi	0.2455	textfile	0.00647679	21.2585
5	180579462	rs2546432	C	T	-0.110803	0.0249655	9.93269e-06	3266	Victivallis	TRUE	reported	9NcWmi	0.4662	textfile	0.0059951	19.686
21	40405606	rs1882775	G	A	-0.13827	0.031273	8.72833e-06	3258	Victivallis	TRUE	reported	9NcWmi	0.2237	textfile	0.00596445	19.5368

## Sheet: Table S3
Table S3. Genetic information of SNPs for blood metabolites
id.exposure	exposure	SNP	chr.exposure	pos.exposure	effect_allele.exposure	other_allele.exposure	eaf.exposure	beta.exposure	se.exposure	pval.exposure	samplesize.exposure	data_source.exposure	R2	F
GCST90199621	Carnitine levels	rs7537155	1	18880127	A	G	0.199113	-0.0900652	0.019229	2.81588e-06	8192	textfile	0.00267085	21.9328
GCST90199621	Carnitine levels	rs78562549	2	36068755	T	G	0.00740514	0.394897	0.0881915	7.54445e-06	8192	textfile	0.00244153	20.0451
GCST90199621	Carnitine levels	rs4254516	2	112944230	C	G	0.455659	-0.0700485	0.0152171	4.15883e-06	8192	textfile	0.00258001	21.185
GCST90199621	Carnitine levels	rs12692101	2	129893296	T	A	0.444305	-0.0812856	0.0159379	3.3939e-07	8192	textfile	0.00316518	26.0051
GCST90199621	Carnitine levels	rs13026148	2	214649844	A	G	0.378223	-0.0706059	0.0158653	8.57356e-06	8192	textfile	0.00241183	19.8006
GCST90199621	Carnitine levels	rs73025372	3	15272857	G	A	0.0515375	0.157569	0.0346167	5.31831e-06	8192	textfile	0.0025228	20.714
GCST90199621	Carnitine levels	rs115168226	4	39615371	G	A	0.00618191	-0.446554	0.097039	4.18852e-06	8192	textfile	0.00257836	21.1714
GCST90199621	Carnitine levels	rs10006723	4	101752577	T	G	0.052858	0.170956	0.0345341	7.40711e-07	8192	textfile	0.00298253	24.5
GCST90199621	Carnitine levels	rs1511808	4	188424754	T	C	0.615503	-0.0697692	0.0157378	9.28299e-06	8192	textfile	0.00239336	19.6487
GCST90199621	Carnitine levels	rs7705826	5	132396764	G	T	0.833702	0.199276	0.0204928	2.37787e-22	8192	textfile	0.0114112	94.5369
GCST90199621	Carnitine levels	rs149235996	5	151340348	G	A	0.0120372	-0.56909	0.0700396	4.46387e-16	8192	textfile	0.00799464	66.0037
GCST90199621	Carnitine levels	rs72836546	6	14093088	T	C	0.23482	-0.0906795	0.0180707	5.22043e-07	8192	textfile	0.0030644	25.1746
GCST90199621	Carnitine levels	rs112819917	6	58310440	A	G	0.00817656	-0.438422	0.0855532	2.98241e-07	8192	textfile	0.00319545	26.2546
GCST90199621	Carnitine levels	rs13247874	7	73596112	T	C	0.190234	-0.103668	0.0195859	1.20324e-07	8192	textfile	0.00340824	28.0089
GCST90199621	Carnitine levels	rs78428648	8	115036848	A	G	0.0377174	0.179162	0.0400467	7.68304e-06	8192	textfile	0.0024373	20.0102
GCST90199621	Carnitine levels	rs79717472	9	120853883	G	A	0.0280471	-0.218081	0.0461728	2.32235e-06	8192	textfile	0.00271577	22.3027
GCST90199621	Carnitine levels	rs76187828	10	33762953	G	A	0.0930578	-0.117619	0.0264472	8.69448e-06	8192	textfile	0.00240856	19.7738
GCST90199621	Carnitine levels	rs10900223	10	45526183	C	T	0.250122	-0.105448	0.0176162	2.15271e-09	8192	textfile	0.00435479	35.8217
GCST90199621	Carnitine levels	rs10826332	10	59620508	A	T	0.0770596	-0.142187	0.0286481	6.9336e-07	8192	textfile	0.00299802	24.6276
GCST90199621	Carnitine levels	rs1171617	10	59707424	T	G	0.770118	0.443332	0.0179927	4.75726e-134	8192	textfile	0.0689965	606.959
GCST90199621	Carnitine levels	rs138190991	10	59984318	A	T	0.0301671	-0.212246	0.0448917	2.26798e-06	8192	textfile	0.00272128	22.3481
GCST90199621	Carnitine levels	rs55775057	11	20146362	A	G	0.150493	-0.0960378	0.0215564	8.38207e-06	8192	textfile	0.00241708	19.8438
GCST90199621	Carnitine levels	rs2512510	11	80402523	A	G	0.216759	-0.0870239	0.0186419	3.03877e-06	8192	textfile	0.0026531	21.7867
GCST90199621	Carnitine levels	rs76638161	11	109223591	T	C	0.0318954	0.192728	0.0434891	9.35172e-06	8192	textfile	0.00239166	19.6346
GCST90199621	Carnitine levels	rs2625939	12	94623634	T	C	0.228206	0.0859678	0.0183528	2.81073e-06	8192	textfile	0.00267126	21.9362
GCST90199621	Carnitine levels	rs1765260	15	79574005	A	G	0.153343	-0.0999797	0.0211507	2.27832e-06	8192	textfile	0.0027202	22.3392
GCST90199621	Carnitine levels	rs11871125	17	19529080	T	C	0.394949	0.072665	0.0157893	4.1814e-06	8192	textfile	0.00257878	21.1748
GCST90199621	Carnitine levels	rs73006619	19	20498107	C	A	0.0466597	-0.168203	0.0368665	5.05538e-06	8192	textfile	0.00253461	20.8112
GCST90199622	Benzoate levels	rs72638543	1	6935462	T	C	0.0417238	0.185887	0.0404404	4.29519e-06	7306	textfile	0.00288359	21.1226
GCST90199622	Benzoate levels	rs9943251	1	151944639	A	G	0.315014	0.0830144	0.0176575	2.58422e-06	7306	textfile	0.00301618	22.0968
GCST90199622	Benzoate levels	rs149187032	2	96874928	A	G	0.0116664	-0.341939	0.0762734	7.3576e-06	7306	textfile	0.00274333	20.0924
GCST90199622	Benzoate levels	rs186382517	2	127497198	C	T	0.00144389	1.05299	0.215383	1.01397e-06	7306	textfile	0.00326083	23.895
GCST90199622	Benzoate levels	rs141054369	2	198163971	T	C	0.00796594	-0.413333	0.0922709	7.47975e-06	7306	textfile	0.00273905	20.061
GCST90199622	Benzoate levels	rs62192967	2	241587764	T	A	0.0543493	-0.163284	0.0362749	6.7542e-06	7306	textfile	0.00276562	20.2561
GCST90199622	Benzoate levels	rs113989462	3	10119238	G	C	0.0159655	0.298062	0.0656385	5.5997e-06	7306	textfile	0.00281444	20.6147
GCST90199622	Benzoate levels	rs9863931	3	65029103	T	C	0.132697	-0.108363	0.0240017	6.33735e-06	7306	textfile	0.0027822	20.3779
GCST90199622	Benzoate levels	rs149023824	4	124909398	G	A	0.00253668	0.721556	0.162488	8.96732e-06	7306	textfile	0.00269183	19.7142
GCST90199622	Benzoate levels	rs11749139	5	76692142	G	T	0.0382593	-0.191343	0.0427947	7.77842e-06	7306	textfile	0.00272884	19.986
GCST90199622	Benzoate levels	rs73801273	5	167537696	T	C	0.0261245	0.243319	0.0511669	1.98052e-06	7306	textfile	0.00308569	22.6076
GCST90199622	Benzoate levels	rs117191976	8	7071429	T	G	0.00442784	0.561037	0.121863	4.14808e-06	7306	textfile	0.00289269	21.1895
GCST90199622	Benzoate levels	rs6468762	8	101217958	A	G	0.0144798	0.319567	0.068531	3.1148e-06	7306	textfile	0.00296742	21.7386
GCST90199622	Benzoate levels	rs11166865	8	138955456	A	C	0.700507	-0.0846751	0.018635	5.52263e-06	7306	textfile	0.00281804	20.6411
GCST90199622	Benzoate levels	rs181702052	11	133125620	C	G	0.00337001	0.703091	0.141266	6.455e-07	7306	textfile	0.00337908	24.7645
GCST90199622	Benzoate levels	rs533126002	13	103265932	C	T	0.00384615	0.600846	0.132243	5.53254e-06	7306	textfile	0.00281758	20.6377
GCST90199622	Benzoate levels	rs2749463	14	49018533	C	G	0.844828	-0.10725	0.022653	2.19626e-06	7306	textfile	0.00305867	22.4091
GCST90199622	Benzoate levels	rs11625375	14	85809056	T	C	0.965631	-0.204178	0.045214	6.30756e-06	7306	textfile	0.00278344	20.387
GCST90199622	Benzoate levels	rs11070230	15	39725132	G	A	0.971915	-0.230238	0.0500968	4.30982e-06	7306	textfile	0.00288271	21.1162
GCST90199622	Benzoate levels	rs62209511	21	23369148	T	C	0.0387693	-0.194544	0.0425626	4.85941e-06	7306	textfile	0.00285141	20.8863
GCST90199623	Maltotriose levels	rs7525374	1	4693997	G	A	0.525656	0.0950368	0.0212325	7.60482e-06	4641	textfile	0.00429832	20.026
GCST90199623	Maltotriose levels	rs72670481	1	68255458	T	C	0.0444222	-0.287487	0.0506395	1.36972e-08	4641	textfile	0.00689669	32.2159
GCST90199623	Maltotriose levels	rs79441497	2	139973386	G	A	0.0274713	0.282649	0.0627987	6.76728e-06	4641	textfile	0.00434601	20.2491
GCST90199623	Maltotriose levels	rs147666382	2	209703171	A	G	0.0362508	-0.2699	0.0550729	9.54593e-07	4641	textfile	0.00514845	24.0073
GCST90199623	Maltotriose levels	rs113410972	3	134325888	A	G	0.135389	0.141264	0.0309121	4.88054e-06	4641	textfile	0.00447965	20.8746
GCST90199623	Maltotriose levels	rs9855944	3	141700065	A	G	0.360843	0.0992769	0.0216311	4.44236e-06	4641	textfile	0.00451815	21.0548
GCST90199623	Maltotriose levels	rs62317587	4	58402103	C	A	0.0101798	-0.475907	0.103471	4.23694e-06	4641	textfile	0.00453754	21.1456
GCST90199623	Maltotriose levels	rs75049736	5	66323556	G	A	0.0334302	-0.274871	0.0590191	3.20362e-06	4641	textfile	0.00465196	21.6813
GCST90199623	Maltotriose levels	rs117257402	7	83782516	T	C	0.00954654	0.523098	0.106839	9.77447e-07	4641	textfile	0.00513875	23.9618
GCST90199623	Maltotriose levels	rs150215008	8	99994779	T	C	0.044205	-0.229438	0.0505115	5.56468e-06	4641	textfile	0.00442601	20.6235
GCST90199623	Maltotriose levels	rs150000891	9	1931505	T	G	0.0219792	-0.322444	0.0705527	4.87109e-06	4641	textfile	0.00448043	20.8783
GCST90199623	Maltotriose levels	rs12340914	9	18511076	G	A	0.413842	0.0942204	0.0211623	8.49668e-06	4641	textfile	0.00425306	19.8142
GCST90199623	Maltotriose levels	rs1360005	10	95311303	C	T	0.510903	0.097467	0.0207116	2.52725e-06	4641	textfile	0.00474907	22.1361
GCST90199623	Maltotriose levels	rs72552153	11	123627498	A	G	0.0123004	-0.451935	0.0933029	1.27418e-06	4641	textfile	0.00502991	23.4517
GCST90199623	Maltotriose levels	rs3741902	12	5921136	C	T	0.201663	-0.113786	0.025745	9.88314e-06	4641	textfile	0.00419137	19.5256
GCST90199623	Maltotriose levels	rs1426466	12	107378790	C	T	0.801944	-0.114917	0.0260009	9.88191e-06	4641	textfile	0.00419137	19.5256
GCST90199623	Maltotriose levels	rs75183407	12	129779913	T	C	0.0230852	-0.330457	0.0688133	1.56907e-06	4641	textfile	0.00494448	23.0514
GCST90199623	Maltotriose levels	rs1230433	13	46195297	A	G	0.655467	-0.105534	0.021612	1.04432e-06	4641	textfile	0.00511161	23.8346
GCST90199623	Maltotriose levels	rs1254839	14	61953888	G	A	0.322023	-0.107757	0.0223276	1.39183e-06	4641	textfile	0.00499369	23.282
GCST90199623	Maltotriose levels	rs3935534	15	61386873	C	G	0.682113	-0.105364	0.0225011	2.83227e-06	4641	textfile	0.00470239	21.9174
GCST90199623	Maltotriose levels	rs78910814	15	82118868	C	T	0.036	-0.253193	0.055947	6.0231e-06	4641	textfile	0.00439365	20.4721
GCST90199623	Maltotriose levels	rs112191400	17	75101706	T	C	0.0864496	-0.162748	0.0365529	8.49127e-06	4641	textfile	0.00425329	19.8153
GCST90199623	Maltotriose levels	rs141782806	21	22791486	C	T	0.0169583	-0.367335	0.0795794	3.91306e-06	4641	textfile	0.00457007	21.2979
GCST90199623	Maltotriose levels	rs6006574	22	43905879	C	G	0.0282214	0.285259	0.0623725	4.7969e-06	4641	textfile	0.00448671	20.9076
GCST90199624	Hippurate levels	rs6443435	3	177202726	C	T	0.555966	0.0729509	0.0155727	2.80605e-06	8260	textfile	0.00264973	21.9396
GCST90199624	Hippurate levels	rs114849156	4	106789058	A	G	0.0321241	0.19722	0.043393	5.49424e-06	8260	textfile	0.00249458	20.6518
GCST90199624	Hippurate levels	rs62326335	4	171966715	G	C	0.236388	-0.0890288	0.0182274	1.03783e-06	8260	textfile	0.00287991	23.851
GCST90199624	Hippurate levels	rs1505993	5	40519286	T	C	0.0219714	-0.24093	0.0524855	4.42373e-06	8260	textfile	0.00254458	21.0668
GCST90199624	Hippurate levels	rs76464474	5	124970733	T	G	0.00903651	0.398426	0.0814489	9.99571e-07	8260	textfile	0.00288861	23.9232
GCST90199624	Hippurate levels	rs375709482	6	114434155	T	C	0.0190974	-0.255607	0.0555964	4.27499e-06	8260	textfile	0.00255248	21.1323
GCST90199624	Hippurate levels	rs3779084	7	50501037	G	A	0.212634	0.0853795	0.0186386	4.63251e-06	8260	textfile	0.00253395	20.9786
GCST90199624	Hippurate levels	rs10106654	8	95891757	C	A	0.15585	0.0933587	0.0209933	8.70498e-06	8260	textfile	0.00238852	19.7717
GCST90199624	Hippurate levels	rs10818729	9	122609637	C	T	0.678724	-0.0744274	0.0165535	6.91823e-06	8260	textfile	0.00244143	20.2107
GCST90199624	Hippurate levels	rs2886306	9	133146393	T	C	0.645165	0.0716047	0.016209	9.98048e-06	8260	textfile	0.00235703	19.5104
GCST90199624	Hippurate levels	rs7073480	10	13172160	C	T	0.886196	0.121973	0.0241952	4.62648e-07	8260	textfile	0.00306729	25.4076
GCST90199624	Hippurate levels	rs12782560	10	31021128	T	C	0.0246989	0.224836	0.049354	5.2242e-06	8260	textfile	0.00250621	20.7483
GCST90199624	Hippurate levels	rs1271526	10	120838827	T	C	0.824509	0.0916728	0.0200283	4.71341e-06	8260	textfile	0.00252995	20.9454
GCST90199624	Hippurate levels	rs16909710	12	14111937	T	C	0.0418998	-0.19262	0.0384132	5.31941e-07	8260	textfile	0.00303488	25.1383
GCST90199624	Hippurate levels	rs1038161	12	75651631	A	T	0.396795	-0.0698072	0.0156983	8.71615e-06	8260	textfile	0.00238823	19.7692
GCST90199624	Hippurate levels	rs56266656	13	31286351	G	A	0.0243576	0.222284	0.0498262	8.15059e-06	8260	textfile	0.00240367	19.8974
GCST90199624	Hippurate levels	rs138633790	13	111879060	A	G	0.0243022	-0.220573	0.0497508	9.26909e-06	8260	textfile	0.00237406	19.6517
GCST90199624	Hippurate levels	rs117019913	14	50863493	A	G	0.0285926	0.204165	0.0459125	8.71489e-06	8260	textfile	0.00238826	19.7695
GCST90199624	Hippurate levels	rs72770519	16	22787037	A	G	0.162015	-0.0980699	0.0209321	2.79769e-06	8260	textfile	0.00265041	21.9453
GCST90199624	Hippurate levels	rs72782456	16	65558706	G	A	0.0718974	-0.132885	0.0298174	8.32618e-06	8260	textfile	0.00239877	19.8567
GCST90199625	Methionine sulfoxide levels	rs6706818	2	56347297	G	A	0.297934	0.076177	0.0168437	6.10924e-06	8243	textfile	0.0024752	20.4488
GCST90199625	Methionine sulfoxide levels	rs146859626	2	185815120	C	T	0.0110218	-0.333664	0.0740513	6.61053e-06	8243	textfile	0.00245697	20.2978
GCST90199625	Methionine sulfoxide levels	rs114588795	2	207577160	G	C	0.00783813	0.384825	0.0865739	8.78741e-06	8243	textfile	0.00239126	19.7536
GCST90199625	Methionine sulfoxide levels	rs3138108	2	227802190	T	C	0.230257	0.0870865	0.0182194	1.75401e-06	8243	textfile	0.00276405	22.8417
GCST90199625	Methionine sulfoxide levels	rs162588	3	322415	A	G	0.212029	0.0843917	0.0189141	8.12626e-06	8243	textfile	0.00240932	19.9032
GCST90199625	Methionine sulfoxide levels	rs114314137	3	113140407	G	A	0.0085003	-0.37398	0.0844596	9.51482e-06	8243	textfile	0.00237291	19.6017
GCST90199625	Methionine sulfoxide levels	rs4862595	4	185925809	T	C	0.6944	0.0750216	0.0167234	7.25667e-06	8243	textfile	0.00243545	20.1195
GCST90199625	Methionine sulfoxide levels	rs7708674	5	61263052	T	C	0.0742635	-0.13605	0.0295137	4.032e-06	8243	textfile	0.00257126	21.2444
GCST90199625	Methionine sulfoxide levels	rs1116046	5	102243065	T	A	0.0777355	-0.132929	0.0291497	5.11035e-06	8243	textfile	0.00251647	20.7905
GCST90199625	Methionine sulfoxide levels	rs66676945	5	158982497	T	C	0.18189	0.0997286	0.0200715	6.74151e-07	8243	textfile	0.00298604	24.6817
GCST90199625	Methionine sulfoxide levels	rs112196227	6	96678263	T	A	0.0757631	0.131339	0.0291534	6.63451e-06	8243	textfile	0.00245615	20.291
GCST90199625	Methionine sulfoxide levels	rs113966925	7	130155762	T	C	0.0264921	0.214979	0.0483488	8.73154e-06	8243	textfile	0.00239274	19.7658
GCST90199625	Methionine sulfoxide levels	rs78631663	8	5080675	C	T	0.0180649	0.256598	0.0575554	8.26193e-06	8243	textfile	0.00240549	19.8714
GCST90199625	Methionine sulfoxide levels	rs12216870	8	9495449	T	C	0.0196162	-0.256812	0.0555271	3.74623e-06	8243	textfile	0.00258827	21.3853
GCST90199625	Methionine sulfoxide levels	rs74981086	9	26798495	A	G	0.0321797	-0.207867	0.044132	2.47574e-06	8243	textfile	0.00268418	22.1798
GCST90199625	Methionine sulfoxide levels	rs1020048	9	84052078	C	A	0.809931	-0.102991	0.0198761	2.19934e-07	8243	textfile	0.00324667	26.843
GCST90199625	Methionine sulfoxide levels	rs76954145	10	101716593	T	C	0.0434198	-0.192677	0.0380845	4.2103e-07	8243	textfile	0.0030955	25.5893
GCST90199625	Methionine sulfoxide levels	rs142260529	11	21700521	T	C	0.0147077	0.289855	0.0644979	6.9889e-06	8243	textfile	0.00244412	20.1913
GCST90199625	Methionine sulfoxide levels	rs78762284	12	110706960	A	G	0.14571	0.1179	0.0220764	9.26651e-08	8243	textfile	0.00344815	28.5145
GCST90199625	Methionine sulfoxide levels	rs12323117	13	20995088	C	T	0.11287	-0.107817	0.0242782	8.95865e-06	8243	textfile	0.00238681	19.7168
GCST90199625	Methionine sulfoxide levels	rs7990044	13	88053943	G	A	0.510057	0.0695317	0.0154663	6.93449e-06	8243	textfile	0.00244593	20.2063
GCST90199625	Methionine sulfoxide levels	rs112256623	17	46907811	A	G	0.0237401	-0.222873	0.0498876	7.91375e-06	8243	textfile	0.00241543	19.9537
GCST90199625	Methionine sulfoxide levels	rs72924553	18	31123298	G	A	0.0147202	0.29059	0.0641031	5.81041e-06	8243	textfile	0.00248678	20.5446
GCST90199625	Methionine sulfoxide levels	rs390784	19	43984037	T	G	0.464723	0.076227	0.0154744	8.39336e-07	8243	textfile	0.00293514	24.2597
GCST90199625	Methionine sulfoxide levels	rs146902454	20	51754403	C	T	0.0354437	-0.222442	0.0421167	1.2809e-07	8243	textfile	0.00337266	27.8881
GCST90199625	Methionine sulfoxide levels	rs57419073	22	48520065	A	G	0.0856622	-0.125118	0.0275801	5.71868e-06	8243	textfile	0.00249046	20.5751
GCST90199626	Xanthurenate levels	rs4654393	1	29207925	A	G	0.43716	-0.0716015	0.0157954	5.8138e-06	7965	textfile	0.00257323	20.5435
GCST90199626	Xanthurenate levels	rs1339135	1	164891445	G	A	0.142632	-0.102275	0.0221736	3.97938e-06	7965	textfile	0.00266393	21.2695
GCST90199626	Xanthurenate levels	rs4952404	2	40333490	T	C	0.209216	0.0900816	0.0193387	3.1916e-06	7965	textfile	0.00271675	21.6924
GCST90199626	Xanthurenate levels	rs55953511	2	88277900	A	G	0.0251338	0.260906	0.0506967	2.65512e-07	7965	textfile	0.00331422	26.4789
GCST90199626	Xanthurenate levels	rs354710	2	143129515	T	C	0.587063	0.0973775	0.0160404	1.27297e-09	7965	textfile	0.00460571	36.8449
GCST90199626	Xanthurenate levels	rs4148325	2	233764663	T	C	0.326316	0.160369	0.0164451	1.81218e-22	7965	textfile	0.0117985	95.0733
GCST90199626	Xanthurenate levels	rs142739097	3	82428809	G	A	0.0170605	-0.281069	0.0600788	2.8921e-06	7965	textfile	0.00274035	21.8814
GCST90199626	Xanthurenate levels	rs74323113	4	110473158	T	G	0.0231871	0.240073	0.0515337	3.18436e-06	7965	textfile	0.00271729	21.6968
GCST90199626	Xanthurenate levels	rs80253618	4	169940405	A	G	0.114498	0.145764	0.0245961	3.09841e-09	7965	textfile	0.00439007	35.1123
GCST90199626	Xanthurenate levels	rs62344716	4	170071702	A	G	0.065916	-0.150456	0.0311209	1.33435e-06	7965	textfile	0.00292588	23.3671
GCST90199626	Xanthurenate levels	rs189750460	5	45640754	C	T	0.0313286	0.201137	0.044222	5.40694e-06	7965	textfile	0.00259057	20.6823
GCST90199626	Xanthurenate levels	rs115107012	5	108435076	A	G	0.00953162	0.355674	0.0792725	7.23249e-06	7965	textfile	0.00252102	20.1257
GCST90199626	Xanthurenate levels	rs2762353	6	25794203	G	A	0.556451	0.108263	0.0156013	3.93898e-12	7965	textfile	0.00600945	48.1426
GCST90199626	Xanthurenate levels	rs117446717	6	86716358	G	A	0.0107723	0.337234	0.0755884	8.14081e-06	7965	textfile	0.00249277	19.8996
GCST90199626	Xanthurenate levels	rs610480	6	139895926	G	A	0.764105	0.0847289	0.0185433	4.89465e-06	7965	textfile	0.00261437	20.8728
GCST90199626	Xanthurenate levels	rs148768795	6	150393911	A	G	0.0102144	-0.343757	0.0773679	8.86512e-06	7965	textfile	0.00247241	19.7366
GCST90199626	Xanthurenate levels	rs41294573	10	5983272	T	C	0.0615182	0.148756	0.0320487	3.45762e-06	7965	textfile	0.00269755	21.5387
GCST90199626	Xanthurenate levels	rs76961499	10	123940473	T	C	0.0443616	-0.174429	0.0379757	4.36543e-06	7965	textfile	0.00264175	21.092
GCST90199626	Xanthurenate levels	rs10901595	10	126332367	T	C	0.205555	-0.0850013	0.0190317	7.95847e-06	7965	textfile	0.00249818	19.9428
GCST90199626	Xanthurenate levels	rs11037948	11	44303357	C	G	0.45907	-0.0757183	0.0157914	1.62757e-06	7965	textfile	0.00287821	22.9854
GCST90199626	Xanthurenate levels	rs75152214	11	64543641	A	G	0.0494948	-0.1598	0.0360557	9.33471e-06	7965	textfile	0.00246009	19.638
GCST90199626	Xanthurenate levels	rs117776343	14	91044447	C	A	0.0229805	-0.254301	0.0519299	9.73115e-07	7965	textfile	0.00300172	23.9746
GCST90199626	Xanthurenate levels	rs10518870	15	56725690	G	A	0.559125	0.0728152	0.0159215	4.79876e-06	7965	textfile	0.0026191	20.9106
GCST90199626	Xanthurenate levels	rs150456440	16	1787443	A	G	0.0283656	-0.207866	0.0469472	9.52642e-06	7965	textfile	0.00245524	19.5992
GCST90199626	Xanthurenate levels	rs8058114	16	12603772	A	G	0.167555	0.0980895	0.0207577	2.29605e-06	7965	textfile	0.00279566	22.3243
GCST90199626	Xanthurenate levels	rs13038820	20	38613187	A	G	0.152841	-0.108314	0.0216513	5.65531e-07	7965	textfile	0.00313223	25.0203
GCST90199627	N-alpha-acetylornithine levels	rs182387902	1	7573804	T	C	0.0100683	-0.469348	0.0920617	3.42909e-07	5606	textfile	0.00461498	25.9823
GCST90199627	N-alpha-acetylornithine levels	rs10168931	2	73650092	A	G	0.237802	0.203073	0.02127	1.32992e-21	5606	textfile	0.0159997	91.1201
GCST90199627	N-alpha-acetylornithine levels	rs758072	2	241144457	T	G	0.0731357	0.171213	0.0359573	1.92102e-06	5606	textfile	0.00402804	22.6644
GCST90199627	N-alpha-acetylornithine levels	rs6846979	4	47755798	G	A	0.216337	0.101172	0.0223797	6.1633e-06	5606	textfile	0.00363227	20.4295
GCST90199627	N-alpha-acetylornithine levels	rs13184558	5	26807776	C	T	0.038115	0.215007	0.0481609	8.03104e-06	5606	textfile	0.0035426	19.9233
GCST90199627	N-alpha-acetylornithine levels	rs149122905	5	102029922	G	A	0.010359	0.414825	0.0905551	4.62956e-06	5606	textfile	0.00372931	20.9773
GCST90199627	N-alpha-acetylornithine levels	rs77556524	5	174783352	G	C	0.016622	-0.335972	0.0714166	2.54621e-06	5606	textfile	0.00393227	22.1235
GCST90199627	N-alpha-acetylornithine levels	rs17360657	6	36548250	C	T	0.0336427	0.238255	0.0504986	2.38105e-06	5606	textfile	0.00395504	22.2521
GCST90199627	N-alpha-acetylornithine levels	rs117299913	6	124610707	C	T	0.0263158	0.27471	0.0585098	2.66467e-06	5606	textfile	0.00391683	22.0362
GCST90199627	N-alpha-acetylornithine levels	rs4960616	7	154799440	C	T	0.06269	-0.187249	0.037458	5.76543e-07	5606	textfile	0.00443777	24.9801
GCST90199627	N-alpha-acetylornithine levels	rs145450037	8	6864294	C	A	0.0109299	-0.417245	0.0891187	2.84233e-06	5606	textfile	0.0038949	21.9124
GCST90199627	N-alpha-acetylornithine levels	rs117790062	8	113354078	T	C	0.0408473	0.207108	0.0466507	9.01451e-06	5606	textfile	0.00350348	19.7026
GCST90199627	N-alpha-acetylornithine levels	rs4430142	9	1956595	C	G	0.987774	-0.395874	0.0878042	6.52549e-06	5606	textfile	0.00361292	20.3202
GCST90199627	N-alpha-acetylornithine levels	rs13296886	9	81723130	G	C	0.0835143	-0.158395	0.0335323	2.31636e-06	5606	textfile	0.00396441	22.305
GCST90199627	N-alpha-acetylornithine levels	rs77300395	10	19535694	T	C	0.0258012	0.268952	0.0583612	4.05768e-06	5606	textfile	0.00377403	21.2298
GCST90199627	N-alpha-acetylornithine levels	rs80205778	11	61173072	A	G	0.00948461	0.467453	0.0945412	7.63638e-07	5606	textfile	0.00434201	24.4387
GCST90199627	N-alpha-acetylornithine levels	rs2125440	12	113905989	G	C	0.526382	0.0843011	0.0185782	5.6889e-06	5606	textfile	0.00365943	20.5828
GCST90199627	N-alpha-acetylornithine levels	rs76075534	14	26212334	T	C	0.0424259	-0.205346	0.0457631	7.21786e-06	5606	textfile	0.00357875	20.1274
GCST90199627	N-alpha-acetylornithine levels	rs117413891	16	13482830	T	C	0.016178	0.333876	0.0723372	3.92063e-06	5606	textfile	0.0037857	21.2957
GCST90199627	N-alpha-acetylornithine levels	rs62053878	17	13932613	T	C	0.0191106	-0.307882	0.0672143	4.63646e-06	5606	textfile	0.00372881	20.9744
GCST90199627	N-alpha-acetylornithine levels	rs8084246	18	11772231	A	G	0.281514	0.101796	0.02024	4.91927e-07	5606	textfile	0.00449192	25.2863
GCST90199627	N-alpha-acetylornithine levels	rs6507370	18	40588675	C	T	0.373838	0.0923915	0.0189886	1.14088e-06	5606	textfile	0.00420528	23.6659
GCST90199627	N-alpha-acetylornithine levels	rs9981625	21	43355398	C	G	0.372672	-0.0899526	0.0201886	8.36509e-06	5606	textfile	0.0035288	19.8454
GCST90199628	3-methylhistidine levels	rs114734560	1	33744394	T	C	0.0102702	-0.35764	0.076823	3.23383e-06	8289	textfile	0.0026078	21.6673
GCST90199628	3-methylhistidine levels	rs7516441	1	59674575	A	G	0.117381	0.109101	0.0246539	9.63078e-06	8289	textfile	0.002357	19.5786
GCST90199628	3-methylhistidine levels	rs12138831	1	78644960	T	G	0.0257563	-0.223214	0.0486608	4.4935e-06	8289	textfile	0.0025321	21.0368
GCST90199628	3-methylhistidine levels	rs2797978	1	101465337	C	T	0.0929542	0.120013	0.0263768	5.36565e-06	8289	textfile	0.00249131	20.697
GCST90199628	3-methylhistidine levels	rs72879030	2	47207061	C	G	0.106939	-0.116576	0.0252142	3.77474e-06	8289	textfile	0.00257221	21.3709
GCST90199628	3-methylhistidine levels	rs752834	2	111041081	A	G	0.194184	0.0925549	0.0194528	1.95589e-06	8289	textfile	0.00272363	22.6324
GCST90199628	3-methylhistidine levels	rs10181994	2	126725507	T	A	0.691427	0.0821837	0.0169317	1.21096e-06	8289	textfile	0.00283423	23.554
GCST90199628	3-methylhistidine levels	rs185076690	2	142733050	T	C	0.0259039	0.211694	0.0478147	9.53817e-06	8289	textfile	0.00235921	19.597
GCST90199628	3-methylhistidine levels	rs73035811	3	15056914	A	G	0.0916234	0.121144	0.0268809	6.58475e-06	8289	textfile	0.00244428	20.3054
GCST90199628	3-methylhistidine levels	rs146846950	3	113457137	A	G	0.00404492	-0.535769	0.120898	9.35434e-06	8289	textfile	0.00236367	19.6342
GCST90199628	3-methylhistidine levels	rs10014780	4	66474932	G	A	0.159583	-0.0956574	0.0209224	4.83094e-06	8289	textfile	0.00251546	20.8982
GCST90199628	3-methylhistidine levels	rs75256283	4	113333758	A	T	0.0592049	0.156459	0.0328215	1.87007e-06	8289	textfile	0.00273397	22.7185
GCST90199628	3-methylhistidine levels	rs1857803	5	102634283	C	T	0.265217	-0.0823134	0.017447	2.38263e-06	8289	textfile	0.00267814	22.2533
GCST90199628	3-methylhistidine levels	rs2518573	6	53134058	G	T	0.738791	0.0801615	0.017558	4.98237e-06	8289	textfile	0.00250835	20.839
GCST90199628	3-methylhistidine levels	rs7746774	6	139030342	G	A	0.144171	-0.10469	0.021704	1.41037e-06	8289	textfile	0.00279905	23.2609
GCST90199628	3-methylhistidine levels	rs117090299	7	86214632	C	T	0.0137094	-0.295449	0.0654447	6.34695e-06	8289	textfile	0.00245272	20.3756
GCST90199628	3-methylhistidine levels	rs13234372	7	110247043	A	G	0.309524	-0.0821865	0.0166991	8.58358e-07	8289	textfile	0.0029137	24.2164
GCST90199628	3-methylhistidine levels	rs17670800	8	69901423	A	G	0.205669	0.0880673	0.0190393	3.73616e-06	8289	textfile	0.00257458	21.3906
GCST90199628	3-methylhistidine levels	rs10966648	9	2512056	T	C	0.745054	-0.0937684	0.0178574	1.51321e-07	8289	textfile	0.00331537	27.5659
GCST90199628	3-methylhistidine levels	rs75782963	9	77448309	A	G	0.0271103	0.209933	0.0472735	8.96138e-06	8289	textfile	0.00237351	19.7161
GCST90199628	3-methylhistidine levels	rs12553086	9	131750885	G	T	0.0669778	0.14967	0.0307172	1.1018e-06	8289	textfile	0.00285602	23.7357
GCST90199628	3-methylhistidine levels	rs72997812	11	112790715	A	G	0.174747	0.0913382	0.0202172	6.24738e-06	8289	textfile	0.00245636	20.406
GCST90199628	3-methylhistidine levels	rs4142196	13	76692299	A	C	0.739059	-0.0772398	0.0173893	8.92094e-06	8289	textfile	0.00237456	19.7248
GCST90199628	3-methylhistidine levels	rs9910668	17	80083264	C	A	0.675224	0.0739981	0.0163504	6.01742e-06	8289	textfile	0.00246496	20.4776
GCST90199628	3-methylhistidine levels	rs11872731	18	4592009	A	G	0.0719668	0.135492	0.0304621	8.67197e-06	8289	textfile	0.00238106	19.7789
GCST90199628	3-methylhistidine levels	rs149807477	19	32596526	T	C	0.0171107	-0.26129	0.0590671	9.70658e-06	8289	textfile	0.0023552	19.5636
GCST90199628	3-methylhistidine levels	rs117771460	19	39659519	A	G	0.0170496	0.264482	0.0597176	9.47246e-06	8289	textfile	0.0023608	19.6102
GCST90199628	3-methylhistidine levels	rs138750865	19	40182613	T	C	0.0259304	0.229043	0.0483745	2.19298e-06	8289	textfile	0.00269728	22.4128
GCST90199629	Glycerophosphorylcholine (GPC) levels	rs28631199	1	954724	A	G	0.24412	0.0807118	0.0179643	7.02641e-06	8212	textfile	0.0024521	20.1812
GCST90199629	Glycerophosphorylcholine (GPC) levels	rs77692382	1	39941043	T	C	0.249324	0.124343	0.0177226	2.28252e-12	8212	textfile	0.00595859	49.2132
GCST90199629	Glycerophosphorylcholine (GPC) levels	rs74814187	1	177105662	T	C	0.0546213	0.158928	0.0336247	2.28402e-06	8212	textfile	0.00271303	22.3346
GCST90199629	Glycerophosphorylcholine (GPC) levels	rs3738976	2	44931099	T	C	0.151338	-0.0972846	0.0213799	5.35738e-06	8212	textfile	0.00251498	20.7
GCST90199629	Glycerophosphorylcholine (GPC) levels	rs112779076	2	166358699	C	T	0.0536218	0.15285	0.0344046	8.88357e-06	8212	textfile	0.00239776	19.733
GCST90199629	Glycerophosphorylcholine (GPC) levels	rs75158623	3	2655900	A	T	0.0607305	0.144058	0.0320058	6.76327e-06	8212	textfile	0.00246092	20.254
GCST90199629	Glycerophosphorylcholine (GPC) levels	rs143156137	3	182722675	T	C	0.0166342	0.270431	0.059272	5.05379e-06	8212	textfile	0.00252851	20.8117
GCST90199629	Glycerophosphorylcholine (GPC) levels	rs74420163	4	19053740	T	C	0.0368812	0.18549	0.0409257	5.8326e-06	8212	textfile	0.00249525	20.5373
GCST90199629	Glycerophosphorylcholine (GPC) levels	rs192566258	4	54022678	A	T	0.0104651	-0.339794	0.0755404	6.85374e-06	8212	textfile	0.00245785	20.2287
GCST90199629	Glycerophosphorylcholine (GPC) levels	rs112211203	5	56528571	T	G	0.0220984	0.234246	0.0515822	5.59308e-06	8212	textfile	0.00250499	20.6176
GCST90199629	Glycerophosphorylcholine (GPC) levels	rs4715365	6	52926962	T	C	0.0518449	0.16235	0.0350163	3.5449e-06	8212	textfile	0.00261084	21.4911
GCST90199629	Glycerophosphorylcholine (GPC) levels	rs117793976	6	75108106	C	G	0.0095729	-0.352368	0.0785058	7.17504e-06	8212	textfile	0.00244724	20.1411
GCST90199629	Glycerophosphorylcholine (GPC) levels	rs9487777	6	111985317	C	G	0.0187874	-0.273645	0.0563802	1.21261e-06	8212	textfile	0.00286041	23.5514
GCST90199629	Glycerophosphorylcholine (GPC) levels	rs11773889	7	36298980	T	C	0.221719	-0.0874834	0.0185441	2.38644e-06	8212	textfile	0.00270281	22.2502
GCST90199629	Glycerophosphorylcholine (GPC) levels	rs117605274	7	74687404	G	A	0.0127869	0.325951	0.0691481	2.43119e-06	8212	textfile	0.0026985	22.2146
GCST90199629	Glycerophosphorylcholine (GPC) levels	rs11783515	8	58407830	G	A	0.676129	-0.0742076	0.0165155	7.01584e-06	8212	textfile	0.00245244	20.184
GCST90199629	Glycerophosphorylcholine (GPC) levels	rs6981994	8	134660962	C	T	0.0174872	0.271135	0.0585165	3.59568e-06	8212	textfile	0.00260754	21.4639
GCST90199629	Glycerophosphorylcholine (GPC) levels	rs10816075	9	9247320	T	C	0.164771	0.0973711	0.0205632	2.18817e-06	8212	textfile	0.00272299	22.4168
GCST90199629	Glycerophosphorylcholine (GPC) levels	rs2015026	10	95999826	C	T	0.372436	-0.0725261	0.0160143	5.93109e-06	8212	textfile	0.00249138	20.5053
GCST90199629	Glycerophosphorylcholine (GPC) levels	rs665474	11	29415783	T	A	0.281624	0.0744593	0.0168561	9.99158e-06	8212	textfile	0.00237052	19.5082
GCST90199629	Glycerophosphorylcholine (GPC) levels	rs12800817	11	94286856	A	G	0.0394753	0.192118	0.0392089	9.59083e-07	8212	textfile	0.00291508	24.0028
GCST90199629	Glycerophosphorylcholine (GPC) levels	rs4980965	12	724252	C	T	0.448602	0.0708155	0.0158191	7.58431e-06	8212	textfile	0.00243436	20.0349
GCST90199629	Glycerophosphorylcholine (GPC) levels	rs149395329	12	44518480	C	T	0.035363	0.186141	0.0419148	8.95637e-06	8212	textfile	0.00239584	19.7171
GCST90199629	Glycerophosphorylcholine (GPC) levels	rs116900994	12	78358881	T	C	0.0468293	0.163415	0.036324	6.83363e-06	8212	textfile	0.00245855	20.2344
GCST90199629	Glycerophosphorylcholine (GPC) levels	rs71468473	12	131213698	T	C	0.166274	0.102458	0.0206861	7.30718e-07	8212	textfile	0.00297845	24.5261
GCST90199629	Glycerophosphorylcholine (GPC) levels	rs9510701	13	23324554	T	C	0.040562	0.173788	0.0386321	6.84247e-06	8212	textfile	0.00245824	20.2319
GCST90199629	Glycerophosphorylcholine (GPC) levels	rs75275697	14	39774970	A	G	0.0162096	0.269422	0.060459	8.3392e-06	8212	textfile	0.00241238	19.8536
GCST90199629	Glycerophosphorylcholine (GPC) levels	rs141866706	14	73791661	C	T	0.0108575	-0.348062	0.0740522	2.59877e-06	8212	textfile	0.00268301	22.0867
GCST90199629	Glycerophosphorylcholine (GPC) levels	rs557700	15	47790829	C	T	0.705143	0.0756793	0.016833	6.92818e-06	8212	textfile	0.00245536	20.2081
GCST90199629	Glycerophosphorylcholine (GPC) levels	rs117568432	15	65891098	T	G	0.0959356	0.114159	0.0257192	9.05148e-06	8212	textfile	0.0023934	19.697
GCST90199629	Glycerophosphorylcholine (GPC) levels	rs72803677	16	53774515	T	G	0.0142254	-0.301878	0.0649424	3.34525e-06	8212	textfile	0.00262432	21.6023
GCST90199629	Glycerophosphorylcholine (GPC) levels	rs16973477	16	71853478	G	A	0.151329	0.0952092	0.0213323	8.07672e-06	8212	textfile	0.00241981	19.9148
GCST90199629	Glycerophosphorylcholine (GPC) levels	rs8064391	17	81411346	G	A	0.984318	-0.291489	0.0626721	3.303e-06	8212	textfile	0.00262727	21.6267
GCST90199630	Phenylacetate levels	rs7526830	1	168675145	C	T	0.113773	0.11933	0.0256291	3.22345e-06	7059	textfile	0.00306167	21.6725
GCST90199630	Phenylacetate levels	rs76318294	1	230418611	G	T	0.084973	-0.131138	0.029682	9.95725e-06	7059	textfile	0.00275758	19.5141
GCST90199630	Phenylacetate levels	rs72825080	2	101434829	C	T	0.0592908	-0.15323	0.0342299	7.58803e-06	7059	textfile	0.00283075	20.0333
GCST90199630	Phenylacetate levels	rs76447789	3	25420254	G	A	0.00680658	-0.443571	0.0992982	7.93008e-06	7059	textfile	0.00281887	19.949
GCST90199630	Phenylacetate levels	rs3856733	3	42106201	G	C	0.300579	-0.0881978	0.0180229	9.89884e-07	7059	textfile	0.00338105	23.941
GCST90199630	Phenylacetate levels	rs1604572	3	131672868	G	C	0.317746	-0.0886552	0.0174741	3.90507e-07	7059	textfile	0.00363325	25.7333
GCST90199630	Phenylacetate levels	rs2632709	4	42371565	C	A	0.148365	0.104046	0.0228286	5.17192e-06	7059	textfile	0.00293409	20.7668
GCST90199630	Phenylacetate levels	rs189587	4	77578931	A	G	0.432367	0.0806004	0.0164433	9.50008e-07	7059	textfile	0.00339217	24.02
GCST90199630	Phenylacetate levels	rs145721291	4	149241086	T	C	0.00662204	0.453464	0.100866	6.93429e-06	7059	textfile	0.00285503	20.2057
GCST90199630	Phenylacetate levels	rs180982609	6	90966386	C	T	0.0051231	-0.500304	0.112894	9.35214e-06	7059	textfile	0.00277445	19.6337
GCST90199630	Phenylacetate levels	rs73057725	7	5394476	A	G	0.0350404	0.222167	0.0444899	5.92485e-07	7059	textfile	0.00352015	24.9295
GCST90199630	Phenylacetate levels	rs76151544	7	15762235	G	A	0.0227109	-0.249151	0.0549946	5.88542e-06	7059	textfile	0.00289922	20.5193
GCST90199630	Phenylacetate levels	rs148515684	11	32806391	A	G	0.0138573	0.329495	0.0697969	2.34952e-06	7059	textfile	0.00314712	22.2793
GCST90199630	Phenylacetate levels	rs3809205	12	22044817	C	T	0.0434628	0.182025	0.0399238	5.13238e-06	7059	textfile	0.00293615	20.7814
GCST90199630	Phenylacetate levels	rs150248294	12	56853738	A	G	0.0102142	-0.377677	0.080216	2.49851e-06	7059	textfile	0.0031305	22.1613
GCST90199630	Phenylacetate levels	rs112192402	12	68449464	A	G	0.0311454	0.227703	0.0474027	1.55855e-06	7059	textfile	0.00325815	23.0679
GCST90199630	Phenylacetate levels	rs78580580	12	104450374	C	A	0.017728	-0.294915	0.0614523	1.59391e-06	7059	textfile	0.00325207	23.0247
GCST90199630	Phenylacetate levels	rs8001043	13	34753839	C	T	0.693867	-0.0811984	0.0177149	4.57013e-06	7059	textfile	0.00296745	21.0036
GCST90199630	Phenylacetate levels	rs76379382	15	64997213	T	C	0.054898	-0.160195	0.0358753	7.99391e-06	7059	textfile	0.00281669	19.9335
GCST90199630	Phenylacetate levels	rs59532339	16	20568350	T	A	0.0235728	0.461097	0.0539542	1.2734e-17	7059	textfile	0.0102405	73.0148
GCST90199630	Phenylacetate levels	rs7196912	16	20589290	T	C	0.0315558	0.225688	0.0462149	1.04254e-06	7059	textfile	0.00336701	23.8413
GCST90199630	Phenylacetate levels	rs188124348	16	80540228	C	T	0.0125871	0.358611	0.0731176	9.36257e-07	7059	textfile	0.00339612	24.0481
GCST90199630	Phenylacetate levels	rs16943430	18	27277604	A	G	0.034759	-0.199229	0.0444659	7.44695e-06	7059	textfile	0.00283579	20.0691
GCST90199630	Phenylacetate levels	rs6566598	18	72270169	C	T	0.966004	-0.206029	0.0456208	6.2986e-06	7059	textfile	0.00288094	20.3896
GCST90199630	Phenylacetate levels	rs117291585	20	60269481	T	C	0.0241775	0.241913	0.052514	4.09221e-06	7059	textfile	0.00299724	21.2151
GCST90199630	Phenylacetate levels	rs1057157	22	42383012	C	T	0.356179	0.0763559	0.0171254	8.24826e-06	7059	textfile	0.00280827	19.8738
GCST90199631	3-methyl-2-oxovalerate levels	rs6754181	2	29743514	C	T	0.840543	0.0910083	0.0204779	8.82143e-06	8257	textfile	0.00238633	19.7463
GCST90199631	3-methyl-2-oxovalerate levels	rs7660693	4	88307231	C	T	0.497027	0.0791272	0.0148481	9.86958e-08	8257	textfile	0.00342765	28.3926
GCST90199631	3-methyl-2-oxovalerate levels	rs77291466	5	60325998	C	T	0.0806922	-0.12259	0.0272328	6.74582e-06	8257	textfile	0.00244815	20.2591
GCST90199631	3-methyl-2-oxovalerate levels	rs12716450	5	93478693	T	C	0.0128564	0.295968	0.065473	6.17051e-06	8257	textfile	0.00246871	20.4296
GCST90199631	3-methyl-2-oxovalerate levels	rs34372879	6	41524417	C	T	0.148723	-0.0947061	0.0213272	8.96987e-06	8257	textfile	0.00238248	19.7144
GCST90199631	3-methyl-2-oxovalerate levels	rs56107485	6	156517427	C	A	0.0606153	-0.154962	0.0310005	5.77179e-07	8257	textfile	0.00301702	24.9809
GCST90199631	3-methyl-2-oxovalerate levels	rs62524533	8	134040089	A	G	0.101178	-0.110404	0.0244676	6.41459e-06	8257	textfile	0.00245977	20.3555
GCST90199631	3-methyl-2-oxovalerate levels	rs183718435	9	14739182	A	C	0.0067402	-0.411296	0.091854	7.54471e-06	8257	textfile	0.00242235	20.0451
GCST90199631	3-methyl-2-oxovalerate levels	rs11791075	9	83720430	T	A	0.752536	-0.0841116	0.0179331	2.72804e-06	8257	textfile	0.00265719	21.9936
GCST90199631	3-methyl-2-oxovalerate levels	rs58729469	11	36050283	T	C	0.159259	0.101193	0.0201862	5.35894e-07	8257	textfile	0.00303424	25.1239
GCST90199631	3-methyl-2-oxovalerate levels	rs145992024	12	24284993	T	C	0.0102986	-0.347476	0.0734813	2.2589e-06	8257	textfile	0.00270084	22.3558
GCST90199631	3-methyl-2-oxovalerate levels	rs142461926	14	25575454	G	A	0.026332	-0.220081	0.0468793	2.67075e-06	8257	textfile	0.00266209	22.0342
GCST90199631	3-methyl-2-oxovalerate levels	rs116943713	14	28618182	G	A	0.0274457	0.209966	0.0460722	5.18093e-06	8257	textfile	0.00250904	20.7642
GCST90199631	3-methyl-2-oxovalerate levels	rs142174598	17	34165541	C	G	0.00644455	-0.420915	0.0935419	6.80344e-06	8257	textfile	0.00244619	20.2428
GCST90199631	3-methyl-2-oxovalerate levels	rs77876488	18	10810833	T	C	0.0472576	-0.177185	0.0350913	4.43549e-07	8257	textfile	0.00307818	25.4888
GCST90199631	3-methyl-2-oxovalerate levels	rs6055350	20	858872	C	G	0.962906	-0.215685	0.0396894	5.50013e-08	8257	textfile	0.00356384	29.5247
GCST90199631	3-methyl-2-oxovalerate levels	rs58693102	21	40394897	A	G	0.0331267	-0.187799	0.0414491	5.87507e-06	8257	textfile	0.00248002	20.5235
GCST90199632	Tartarate levels	rs116626434	1	83175694	A	G	0.0721524	-0.149526	0.0320676	3.11891e-06	7099	textfile	0.00305334	21.7359
GCST90199632	Tartarate levels	rs79983252	1	175616377	A	C	0.0301043	0.236427	0.0486249	1.16058e-06	7099	textfile	0.00331922	23.6349
GCST90199632	Tartarate levels	rs138430505	2	25955752	C	T	0.0178748	0.285026	0.0624394	4.9989e-06	7099	textfile	0.00292672	20.8319
GCST90199632	Tartarate levels	rs17026163	2	101829183	T	C	0.032701	-0.223964	0.0470413	1.92634e-06	7099	textfile	0.00318285	22.6608
GCST90199632	Tartarate levels	rs75583177	2	139887135	G	A	0.0701345	-0.145169	0.032432	7.60113e-06	7099	textfile	0.00281436	20.0299
GCST90199632	Tartarate levels	rs76501568	2	199095080	T	C	0.02066	-0.267429	0.0587195	5.2548e-06	7099	textfile	0.00291332	20.7362
GCST90199632	Tartarate levels	rs13089230	3	177836416	A	G	0.621953	0.0825424	0.0175787	2.65821e-06	7099	textfile	0.00309626	22.0424
GCST90199632	Tartarate levels	rs10004542	4	4718728	G	A	0.340258	0.0814848	0.0176888	4.09376e-06	7099	textfile	0.00298032	21.2146
GCST90199632	Tartarate levels	rs298392	5	74552072	T	C	0.28972	0.087711	0.0186612	2.59941e-06	7099	textfile	0.00310229	22.0855
GCST90199632	Tartarate levels	rs115272033	6	31883030	C	T	0.0492451	-0.170179	0.0381431	8.13534e-06	7099	textfile	0.00279619	19.9002
GCST90199632	Tartarate levels	rs628038	6	73615534	C	T	0.386617	-0.0783007	0.0170337	4.2902e-06	7099	textfile	0.00296774	21.1247
GCST90199632	Tartarate levels	rs10945808	6	162299162	T	C	0.0976838	-0.130904	0.0285309	4.47212e-06	7099	textfile	0.00295659	21.0452
GCST90199632	Tartarate levels	rs10247649	7	95586935	G	A	0.344838	-0.0826258	0.0178465	3.65988e-06	7099	textfile	0.00301036	21.429
GCST90199632	Tartarate levels	rs143000803	7	127307984	T	A	0.0112878	0.368352	0.0789907	3.11275e-06	7099	textfile	0.00305386	21.7396
GCST90199632	Tartarate levels	rs117483011	8	3339388	A	G	0.0595121	-0.157832	0.0354548	8.52127e-06	7099	textfile	0.00278376	19.8115
GCST90199632	Tartarate levels	rs2468877	8	113913215	A	T	0.56753	-0.0762559	0.0170977	8.19549e-06	7099	textfile	0.00279421	19.8861
GCST90199632	Tartarate levels	rs142959592	11	77121326	T	C	0.0106022	-0.373738	0.0817952	4.89608e-06	7099	textfile	0.00293229	20.8716
GCST90199632	Tartarate levels	rs77798428	15	58376202	A	G	0.0184793	-0.318661	0.0614021	2.10597e-07	7099	textfile	0.00377963	26.9258
GCST90199632	Tartarate levels	rs142997067	17	70342880	G	C	0.00388473	0.608221	0.134166	5.80553e-06	7099	textfile	0.00288659	20.5454
GCST90199632	Tartarate levels	rs9948951	18	8592790	A	G	0.184827	-0.0971868	0.0214343	5.78302e-06	7099	textfile	0.00288764	20.5529
GCST90199632	Tartarate levels	rs141660852	18	62365105	T	C	0.029224	0.228649	0.0493121	3.53868e-06	7099	textfile	0.0030194	21.4936
GCST90199632	Tartarate levels	rs146593632	21	22839328	T	C	0.010688	0.370018	0.0815327	5.67156e-06	7099	textfile	0.00289286	20.5902
GCST90199632	Tartarate levels	rs540278823	21	27170812	C	T	0.0322306	-0.210344	0.047106	7.99472e-06	7099	textfile	0.00280087	19.9336
GCST90199633	Suberate (C8-DC) levels	rs145406199	1	107260564	A	G	0.0101441	0.37263	0.0837642	8.64482e-06	6902	textfile	0.00285904	19.7839
GCST90199633	Suberate (C8-DC) levels	rs848290	2	58162047	T	A	0.068549	-0.165088	0.0330302	5.79013e-07	6902	textfile	0.00360632	24.9737
GCST90199633	Suberate (C8-DC) levels	rs189725310	2	208748506	T	C	0.0547126	-0.167962	0.0363969	3.9362e-06	6902	textfile	0.00307596	21.2896
GCST90199633	Suberate (C8-DC) levels	rs7616744	3	24740196	A	G	0.223816	-0.0876962	0.0198179	9.63944e-06	6902	textfile	0.00282905	19.5758
GCST90199633	Suberate (C8-DC) levels	rs11705994	3	73318930	T	C	0.0297142	0.218723	0.0493421	9.30183e-06	6902	textfile	0.00283886	19.6439
GCST90199633	Suberate (C8-DC) levels	rs4689177	4	4592747	T	C	0.144896	0.108829	0.023723	4.48615e-06	6902	textfile	0.00303986	21.039
GCST90199633	Suberate (C8-DC) levels	rs34357043	4	31925736	G	T	0.0233082	0.266628	0.0551228	1.31829e-06	6902	textfile	0.00337835	23.3896
GCST90199633	Suberate (C8-DC) levels	rs4695288	4	47852756	T	C	0.965304	0.200323	0.0453191	9.85766e-06	6902	textfile	0.00282291	19.5332
GCST90199633	Suberate (C8-DC) levels	rs78440527	4	101864890	G	A	0.0359116	0.199278	0.0447114	8.31185e-06	6902	textfile	0.00286985	19.859
GCST90199633	Suberate (C8-DC) levels	rs10008401	4	116858781	C	T	0.609542	0.0800086	0.0170477	2.68944e-06	6902	textfile	0.00318114	22.0199
GCST90199633	Suberate (C8-DC) levels	rs9313297	5	165978223	G	A	0.172813	0.0991772	0.0219344	6.13931e-06	6902	textfile	0.00295333	20.4384
GCST90199633	Suberate (C8-DC) levels	rs9406110	6	8236962	A	G	0.229681	-0.0894199	0.0200898	8.54658e-06	6902	textfile	0.00286218	19.8057
GCST90199633	Suberate (C8-DC) levels	rs539316238	6	18011466	T	C	0.0202821	-0.273918	0.059083	3.54953e-06	6902	textfile	0.00310449	21.4877
GCST90199633	Suberate (C8-DC) levels	rs6923178	6	79684023	G	C	0.119895	0.121756	0.025941	2.68478e-06	6902	textfile	0.00318162	22.0233
GCST90199633	Suberate (C8-DC) levels	rs6914551	6	106686831	C	T	0.011276	-0.366135	0.0791195	3.69883e-06	6902	textfile	0.00309311	21.4087
GCST90199633	Suberate (C8-DC) levels	rs141183746	6	163922203	C	A	0.0572184	0.161019	0.0364413	9.93437e-06	6902	textfile	0.00282075	19.5182
GCST90199633	Suberate (C8-DC) levels	rs17738405	7	3235891	C	T	0.0453877	-0.193637	0.0395206	9.60098e-07	6902	textfile	0.00346615	23.9996
GCST90199633	Suberate (C8-DC) levels	rs146529314	7	106007929	G	T	0.0147642	0.336938	0.0697181	1.34585e-06	6902	textfile	0.00337261	23.3498
GCST90199633	Suberate (C8-DC) levels	rs140580838	8	108977705	A	G	0.0145645	0.308493	0.0695392	9.15411e-06	6902	textfile	0.00284328	19.6746
GCST90199633	Suberate (C8-DC) levels	rs148863405	9	16581529	C	G	0.00217928	0.798698	0.178207	7.40014e-06	6902	textfile	0.00290187	20.0812
GCST90199633	Suberate (C8-DC) levels	rs12555229	9	135788065	G	C	0.250852	-0.0955533	0.0196317	1.13142e-06	6902	textfile	0.00342068	23.6837
GCST90199633	Suberate (C8-DC) levels	rs35904890	11	8649229	T	C	0.0284364	-0.227287	0.0499103	5.26594e-06	6902	textfile	0.00299565	20.7321
GCST90199633	Suberate (C8-DC) levels	rs11158833	14	70111694	G	A	0.759084	-0.0922378	0.0196709	2.74475e-06	6902	textfile	0.00317551	21.9808
GCST90199633	Suberate (C8-DC) levels	rs72777931	16	23857673	A	G	0.0147465	0.336072	0.0690214	1.12109e-06	6902	textfile	0.00342321	23.7013
GCST90199633	Suberate (C8-DC) levels	rs1551619	17	75889724	T	C	0.230903	-0.0957862	0.0197795	1.28083e-06	6902	textfile	0.00338631	23.445
GCST90199633	Suberate (C8-DC) levels	rs117499033	18	44998209	G	A	0.0142545	0.30721	0.0691456	8.87382e-06	6902	textfile	0.00285185	19.734
GCST90199633	Suberate (C8-DC) levels	rs191920017	22	22277644	A	G	0.00922782	-0.399312	0.0879247	5.58496e-06	6902	textfile	0.00297942	20.6194
GCST90199634	5-hydroxylysine levels	rs139663065	1	14402942	T	C	0.0148944	0.281865	0.0631701	8.11986e-06	8128	textfile	0.0024435	19.9045
GCST90199634	5-hydroxylysine levels	rs55700529	1	17851418	A	G	0.0170546	0.292762	0.0593343	8.05186e-07	8128	textfile	0.00298631	24.3395
GCST90199634	5-hydroxylysine levels	rs76751577	1	234308092	A	G	0.0116681	0.322064	0.0713328	6.333e-06	8128	textfile	0.00250169	20.3798
GCST90199634	5-hydroxylysine levels	rs78818599	2	179875859	G	T	0.0250279	-0.215533	0.0487937	9.99777e-06	8128	textfile	0.00239483	19.5071
GCST90199634	5-hydroxylysine levels	rs9341222	2	216664687	C	T	0.0234238	0.230094	0.0513898	7.55513e-06	8128	textfile	0.00246039	20.0424
GCST90199634	5-hydroxylysine levels	rs144429282	3	30096963	T	C	0.0119106	0.387083	0.0705729	4.13767e-08	8128	textfile	0.0036876	30.0764
GCST90199634	5-hydroxylysine levels	rs12499749	4	30325758	A	G	0.0455162	0.176873	0.0364889	1.25139e-06	8128	textfile	0.00288247	23.4906
GCST90199634	5-hydroxylysine levels	rs75233276	4	72366734	T	C	0.00972787	0.347685	0.0782868	8.94701e-06	8128	textfile	0.0024208	19.7191
GCST90199634	5-hydroxylysine levels	rs1040519	6	9542333	G	A	0.708369	-0.0818991	0.0168315	1.13978e-06	8128	textfile	0.00290446	23.6704
GCST90199634	5-hydroxylysine levels	rs1330804	6	113238996	A	G	0.405292	-0.0735292	0.0164301	7.63159e-06	8128	textfile	0.00245803	20.0231
GCST90199634	5-hydroxylysine levels	rs73248769	8	32271206	C	T	0.00837335	0.397814	0.0842519	2.33854e-06	8128	textfile	0.00273544	22.2892
GCST90199634	5-hydroxylysine levels	rs73429419	8	138372606	T	C	0.150779	-0.0978899	0.0214524	5.03982e-06	8128	textfile	0.00255523	20.817
GCST90199634	5-hydroxylysine levels	rs117462872	8	141957630	G	A	0.014046	0.286413	0.0645828	9.21479e-06	8128	textfile	0.0024139	19.6628
GCST90199634	5-hydroxylysine levels	rs140233308	9	81810718	T	G	0.0116409	0.320974	0.0719087	8.05839e-06	8128	textfile	0.00244529	19.9191
GCST90199634	5-hydroxylysine levels	rs999856	10	14019697	A	G	0.0257376	-0.215444	0.0485076	8.93524e-06	8128	textfile	0.0024211	19.7216
GCST90199634	5-hydroxylysine levels	rs10877499	12	61025502	C	T	0.212153	0.085716	0.0188366	5.35153e-06	8128	textfile	0.00254115	20.702
GCST90199634	5-hydroxylysine levels	rs41322846	12	96510327	C	G	0.0998263	0.113555	0.0256097	9.24784e-06	8128	textfile	0.00241307	19.6561
GCST90199634	5-hydroxylysine levels	rs532070914	12	124503617	C	T	0.00309636	0.625391	0.138228	6.05779e-06	8128	textfile	0.00251209	20.4647
GCST90199634	5-hydroxylysine levels	rs661331	13	29933975	T	A	0.103335	0.112287	0.025189	8.28197e-06	8128	textfile	0.00243889	19.8669
GCST90199634	5-hydroxylysine levels	rs17533872	13	41641427	T	C	0.424131	0.0752854	0.0158196	1.94553e-06	8128	textfile	0.00277868	22.6425
GCST90199634	5-hydroxylysine levels	rs1502069	13	86458070	T	C	0.764257	-0.0811985	0.0181157	7.38717e-06	8128	textfile	0.00246564	20.0853
GCST90199634	5-hydroxylysine levels	rs9559451	13	108973515	C	T	0.664775	-0.0752947	0.0165065	5.07846e-06	8128	textfile	0.00255343	20.8023
GCST90199634	5-hydroxylysine levels	rs3819547	14	72465045	C	G	0.0878938	-0.124927	0.0272675	4.61627e-06	8128	textfile	0.00257584	20.9853
GCST90199634	5-hydroxylysine levels	rs58374597	15	78417591	A	T	0.0158799	0.610277	0.0609732	1.39229e-23	8128	textfile	0.0121751	100.154
GCST90199634	5-hydroxylysine levels	rs6495304	15	78508074	A	G	0.973048	0.266767	0.0475445	2.01281e-08	8128	textfile	0.00385834	31.4743
GCST90199634	5-hydroxylysine levels	rs3885951	15	78533575	G	A	0.0990508	0.578606	0.0249628	7.46543e-119	8128	textfile	0.0620009	537.121
GCST90199634	5-hydroxylysine levels	rs74582811	15	78966596	G	A	0.0289046	0.227003	0.0458676	7.45581e-07	8128	textfile	0.00300442	24.4875
GCST90199634	5-hydroxylysine levels	rs12901358	15	98630252	C	T	0.387751	0.070543	0.0157671	7.67443e-06	8128	textfile	0.0024567	20.0123
GCST90199634	5-hydroxylysine levels	rs113983401	16	87637966	C	G	0.0498823	0.161297	0.0354213	5.27173e-06	8128	textfile	0.00254468	20.7308
GCST90199634	5-hydroxylysine levels	rs115469488	22	22766918	A	G	0.00284936	-0.663355	0.14407	4.13661e-06	8128	textfile	0.00260154	21.1952
GCST90199635	3-phenylpropionate hydrocinnamate levels	rs191187061	1	156527256	T	C	0.0178844	-0.304207	0.0586874	2.1775e-07	7925	textfile	0.00337893	26.862
GCST90199635	3-phenylpropionate hydrocinnamate levels	rs112307471	1	204454067	A	G	0.0250225	-0.238964	0.0506661	2.40006e-06	7925	textfile	0.00279907	22.2393
GCST90199635	3-phenylpropionate hydrocinnamate levels	rs75223710	1	246124049	T	C	0.0257673	-0.219819	0.0494675	8.84241e-06	7925	textfile	0.00248548	19.7415
GCST90199635	3-phenylpropionate hydrocinnamate levels	rs145409686	2	28328582	C	T	0.0041228	-0.550427	0.120275	4.73054e-06	7925	textfile	0.00263574	20.9382
GCST90199635	3-phenylpropionate hydrocinnamate levels	rs17767728	2	133697804	C	T	0.194635	0.0909404	0.0194777	3.02745e-06	7925	textfile	0.00274313	21.7936
GCST90199635	3-phenylpropionate hydrocinnamate levels	rs74432647	2	224858109	T	C	0.0724275	0.150663	0.0304065	7.23414e-07	7925	textfile	0.00308843	24.5454
GCST90199635	3-phenylpropionate hydrocinnamate levels	rs78674307	3	43525745	G	T	0.0557029	-0.150826	0.0340435	9.40626e-06	7925	textfile	0.00247065	19.6234
GCST90199635	3-phenylpropionate hydrocinnamate levels	rs77831208	3	110665898	T	C	0.0208412	0.249552	0.0549664	5.62337e-06	7925	textfile	0.00259418	20.6071
GCST90199635	3-phenylpropionate hydrocinnamate levels	rs187719086	4	46001728	T	C	0.0137168	-0.29344	0.0662578	9.47782e-06	7925	textfile	0.00246883	19.609
GCST90199635	3-phenylpropionate hydrocinnamate levels	rs146175767	4	86073341	T	C	0.0945706	-0.121342	0.0264241	4.38776e-06	7925	textfile	0.0026538	21.082
GCST90199635	3-phenylpropionate hydrocinnamate levels	rs116511059	5	27584519	T	C	0.0094268	0.400938	0.0799895	5.37602e-07	7925	textfile	0.0031602	25.1176
GCST90199635	3-phenylpropionate hydrocinnamate levels	rs73478203	6	79617290	G	A	0.230375	0.0825426	0.0184542	7.71921e-06	7925	textfile	0.00251809	20.0012
GCST90199635	3-phenylpropionate hydrocinnamate levels	rs147941428	7	5766027	G	A	0.0130043	-0.340237	0.0690333	8.28252e-07	7925	textfile	0.00305575	24.2849
GCST90199635	3-phenylpropionate hydrocinnamate levels	rs13283163	9	3389660	A	G	0.0526149	0.170526	0.0347529	9.25742e-07	7925	textfile	0.00302888	24.0707
GCST90199635	3-phenylpropionate hydrocinnamate levels	rs141685561	11	23891620	T	C	0.0739347	-0.143423	0.0298661	1.56938e-06	7925	textfile	0.00290148	23.0553
GCST90199635	3-phenylpropionate hydrocinnamate levels	rs2186671	11	109407701	G	A	0.448059	-0.0760014	0.016068	2.24527e-06	7925	textfile	0.00281511	22.3671
GCST90199635	3-phenylpropionate hydrocinnamate levels	rs9510299	13	22714494	C	G	0.359614	-0.0736478	0.01656	8.69424e-06	7925	textfile	0.00248953	19.7738
GCST90199635	3-phenylpropionate hydrocinnamate levels	rs79970883	13	84382959	T	C	0.042993	-0.195098	0.03888	5.2225e-07	7925	textfile	0.0031672	25.1735
GCST90199635	3-phenylpropionate hydrocinnamate levels	rs112423294	14	48833025	A	G	0.00782144	-0.402137	0.0883872	5.37163e-06	7925	textfile	0.00260518	20.6947
GCST90199635	3-phenylpropionate hydrocinnamate levels	rs12929353	16	1189810	A	G	0.00898891	-0.396283	0.0827237	1.6642e-06	7925	textfile	0.00288733	22.9425
GCST90199635	3-phenylpropionate hydrocinnamate levels	rs148153141	16	20426589	G	A	0.0199163	-0.27871	0.0551887	4.41503e-07	7925	textfile	0.00320782	25.4974
GCST90199635	3-phenylpropionate hydrocinnamate levels	rs34927101	16	20433373	T	C	0.0178774	0.294909	0.0587005	5.06156e-07	7925	textfile	0.00317477	25.2338
GCST90199635	3-phenylpropionate hydrocinnamate levels	rs62058082	17	12879352	T	C	0.168677	-0.105084	0.0220071	1.7969e-06	7925	textfile	0.0028688	22.7949
GCST90199635	3-phenylpropionate hydrocinnamate levels	rs112264683	18	1098668	C	T	0.00914634	0.368503	0.0824753	7.89377e-06	7925	textfile	0.00251271	19.9583
GCST90199635	3-phenylpropionate hydrocinnamate levels	rs10073658	18	51743877	G	A	0.136043	0.104011	0.0231405	6.96524e-06	7925	textfile	0.00254278	20.1978
GCST90199635	3-phenylpropionate hydrocinnamate levels	rs143985394	19	14838555	G	A	0.0216392	-0.240823	0.0541185	8.59042e-06	7925	textfile	0.00249242	19.7968
GCST90199635	3-phenylpropionate hydrocinnamate levels	rs4812445	20	40610096	G	A	0.253933	-0.0994662	0.0192108	2.24745e-07	7925	textfile	0.00337128	26.801
GCST90199636	Kynurenine levels	rs9988529	1	63194695	C	T	0.042129	-0.180183	0.036929	1.06523e-06	8244	textfile	0.0028794	23.8006
GCST90199636	Kynurenine levels	rs79435381	1	75842746	A	G	0.0418438	-0.166018	0.0368091	6.4752e-06	8244	textfile	0.00246145	20.3374
GCST90199636	Kynurenine levels	rs61825638	1	241550102	T	C	0.246402	0.130031	0.0171027	2.89497e-14	8244	textfile	0.00696293	57.7908
GCST90199636	Kynurenine levels	rs55709807	2	137960969	A	G	0.0356445	0.178987	0.0395664	6.07661e-06	8244	textfile	0.00247614	20.459
GCST90199636	Kynurenine levels	rs6440053	3	141940670	A	T	0.842367	0.0964971	0.0204102	2.26858e-06	8244	textfile	0.00270408	22.3475
GCST90199636	Kynurenine levels	rs9821445	3	184219831	C	T	0.147783	0.0994985	0.0206581	1.46142e-06	8244	textfile	0.00280604	23.1925
GCST90199636	Kynurenine levels	rs116794445	5	13501913	A	G	0.0110504	-0.322608	0.0709539	5.44861e-06	8244	textfile	0.00250134	20.6677
GCST90199636	Kynurenine levels	rs10516101	5	173639728	T	C	0.0812102	-0.123617	0.0269608	4.53863e-06	8244	textfile	0.00254359	21.0177
GCST90199636	Kynurenine levels	rs17240098	6	52270924	T	G	0.0553582	0.148969	0.0327399	5.36261e-06	8244	textfile	0.00250501	20.6982
GCST90199636	Kynurenine levels	rs17287314	7	105966054	A	T	0.297359	-0.0741746	0.0165025	6.96562e-06	8244	textfile	0.00244461	20.1979
GCST90199636	Kynurenine levels	rs10216901	8	39947074	T	C	0.372432	-0.092585	0.0153069	1.4614e-09	8244	textfile	0.0044182	36.5764
GCST90199636	Kynurenine levels	rs55879891	8	127356687	A	C	0.137167	0.101148	0.0215999	2.83001e-06	8244	textfile	0.00265289	21.9233
GCST90199636	Kynurenine levels	rs72761290	9	130403493	A	C	0.0752681	0.135722	0.0286233	2.11975e-06	8244	textfile	0.00271982	22.4779
GCST90199636	Kynurenine levels	rs6481144	10	55140633	C	A	0.971072	-0.21192	0.0450635	2.56748e-06	8244	textfile	0.00267542	22.11
GCST90199636	Kynurenine levels	rs10883982	10	104214575	C	A	0.22765	-0.0787528	0.0174501	6.39098e-06	8244	textfile	0.00246449	20.3625
GCST90199636	Kynurenine levels	rs11055387	12	13367062	C	G	0.0566212	-0.145349	0.0321909	6.32541e-06	8244	textfile	0.00246688	20.3823
GCST90199636	Kynurenine levels	rs3184504	12	111446804	C	T	0.513669	-0.108142	0.0148104	2.83947e-13	8244	textfile	0.00642566	53.3028
GCST90199636	Kynurenine levels	rs75973738	14	84718587	A	T	0.0423521	-0.194072	0.0374159	2.13841e-07	8244	textfile	0.00325282	26.8973
GCST90199636	Kynurenine levels	rs35223481	14	94546420	A	T	0.112435	-0.105966	0.0235442	6.77162e-06	8244	textfile	0.0024511	20.2516
GCST90199636	Kynurenine levels	rs9933330	16	20355488	T	C	0.180459	-0.103406	0.0193124	8.58377e-08	8244	textfile	0.00346556	28.6625
GCST90199636	Kynurenine levels	rs72789484	16	75786534	A	G	0.0546991	-0.144555	0.0325854	9.15605e-06	8244	textfile	0.00238148	19.675
GCST90199636	Kynurenine levels	rs6540080	16	87784963	A	G	0.287217	-0.107927	0.0164258	5.01151e-11	8244	textfile	0.00520956	43.162
GCST90199636	Kynurenine levels	rs4843270	16	87844466	A	C	0.265349	0.205627	0.0165261	1.53431e-35	8244	textfile	0.0184332	154.78
GCST90199636	Kynurenine levels	rs9909552	17	36834695	G	C	0.37961	0.0692728	0.0155536	8.43552e-06	8244	textfile	0.00240039	19.8316
GCST90199636	Kynurenine levels	rs34519073	22	49143607	A	G	0.311375	0.071803	0.0160729	7.92019e-06	8244	textfile	0.00241495	19.9522
GCST90199637	N-acetylglutamate levels	rs12070599	1	166530566	A	G	0.31028	-0.0833283	0.0173446	1.55314e-06	7802	textfile	0.00294963	23.0752
GCST90199637	N-acetylglutamate levels	rs79132971	2	3293263	A	C	0.0725952	0.132736	0.0296366	7.50724e-06	7802	textfile	0.00256448	20.0544
GCST90199637	N-acetylglutamate levels	rs10168931	2	73650092	A	G	0.224014	0.123014	0.0183105	1.83992e-11	7802	textfile	0.00575172	45.1229
GCST90199637	N-acetylglutamate levels	rs148804382	3	52078217	A	C	0.0103166	0.395956	0.0769657	2.68117e-07	7802	textfile	0.00338083	26.4599
GCST90199637	N-acetylglutamate levels	rs76105072	4	157967616	C	T	0.0402336	0.178385	0.0390113	4.81571e-06	7802	textfile	0.00267281	20.9038
GCST90199637	N-acetylglutamate levels	rs186654219	5	64819753	A	G	0.0103212	0.36491	0.0767441	1.98548e-06	7802	textfile	0.00288947	22.6032
GCST90199637	N-acetylglutamate levels	rs187543759	6	77383611	C	T	0.0110081	-0.329606	0.0734255	7.15653e-06	7802	textfile	0.00257614	20.1458
GCST90199637	N-acetylglutamate levels	rs10872573	6	100362746	C	T	0.723072	-0.0805091	0.0174765	4.09071e-06	7802	textfile	0.00271266	21.2163
GCST90199637	N-acetylglutamate levels	rs148895950	7	118109730	G	T	0.0133051	-0.297994	0.0670282	8.75659e-06	7802	textfile	0.00252694	19.7601
GCST90199637	N-acetylglutamate levels	rs10957056	8	58487627	C	A	0.191407	0.087937	0.0197421	8.41709e-06	7802	textfile	0.00253657	19.8356
GCST90199637	N-acetylglutamate levels	rs116233634	9	14712674	G	A	0.0158761	0.279475	0.0616153	5.73854e-06	7802	textfile	0.00263002	20.5683
GCST90199637	N-acetylglutamate levels	rs12554315	9	26390175	A	T	0.0556449	0.155318	0.0339765	4.84654e-06	7802	textfile	0.00267128	20.8918
GCST90199637	N-acetylglutamate levels	rs4336667	9	105978380	A	G	0.567883	-0.0726878	0.0157023	3.67215e-06	7802	textfile	0.00273905	21.4232
GCST90199637	N-acetylglutamate levels	rs2265815	9	127531312	G	A	0.820119	0.0912856	0.0200603	5.35021e-06	7802	textfile	0.00264711	20.7023
GCST90199637	N-acetylglutamate levels	rs10762589	10	74229994	T	C	0.752636	-0.0883667	0.017702	5.97844e-07	7802	textfile	0.00318377	24.9127
GCST90199637	N-acetylglutamate levels	rs2803552	10	86543369	C	T	0.96381	-0.205145	0.0419759	1.02278e-06	7802	textfile	0.00305203	23.8787
GCST90199637	N-acetylglutamate levels	rs60665648	13	41455862	C	T	0.0195022	-0.261085	0.0554528	2.49863e-06	7802	textfile	0.00283321	22.1618
GCST90199637	N-acetylglutamate levels	rs7154858	14	70529167	C	T	0.155615	0.0944413	0.0212157	8.52813e-06	7802	textfile	0.00253339	19.8106
GCST90199637	N-acetylglutamate levels	rs28690110	17	43990158	T	C	0.256755	-0.0796679	0.017735	7.05164e-06	7802	textfile	0.00257974	20.174
GCST90199637	N-acetylglutamate levels	rs10854172	20	46598884	C	T	0.187765	0.116341	0.01969	3.44954e-09	7802	textfile	0.00445481	34.903
GCST90199638	Glycerol 3-phosphate levels	rs72650882	1	20713817	C	T	0.0394383	0.193643	0.0400346	1.31888e-06	8201	textfile	0.00284465	23.3898
GCST90199638	Glycerol 3-phosphate levels	rs56704741	1	21378351	C	T	0.344183	-0.104833	0.0165102	2.15937e-10	8201	textfile	0.00489209	40.3075
GCST90199638	Glycerol 3-phosphate levels	rs149344982	1	21563267	A	G	0.0133024	0.321236	0.0677323	2.10864e-06	8201	textfile	0.00273527	22.488
GCST90199638	Glycerol 3-phosphate levels	rs1780318	1	21569132	T	A	0.943146	0.448805	0.0333781	3.24475e-41	8201	textfile	0.0215702	180.753
GCST90199638	Glycerol 3-phosphate levels	rs6695630	1	39602239	G	C	0.12601	-0.110939	0.0235356	2.43304e-06	8201	textfile	0.00270194	22.2132
GCST90199638	Glycerol 3-phosphate levels	rs138201625	1	158472466	C	G	0.0129099	0.330102	0.0688063	1.6062e-06	8201	textfile	0.0027987	23.0109
GCST90199638	Glycerol 3-phosphate levels	rs16840029	1	240441410	A	G	0.0445551	0.170339	0.0376776	6.15552e-06	8201	textfile	0.00248607	20.4341
GCST90199638	Glycerol 3-phosphate levels	rs72852030	2	29222247	T	C	0.0168581	0.269297	0.0591747	5.34198e-06	8201	textfile	0.002519	20.7055
GCST90199638	Glycerol 3-phosphate levels	rs149000340	2	207084178	T	C	0.0174881	-0.283142	0.059454	1.91329e-06	8201	textfile	0.00275791	22.6746
GCST90199638	Glycerol 3-phosphate levels	rs162416	3	324356	G	T	0.289002	0.0765529	0.0172667	9.26914e-06	8201	textfile	0.0023911	19.6516
GCST90199638	Glycerol 3-phosphate levels	rs113971921	4	108745728	T	C	0.166028	0.0971709	0.0213914	5.5584e-06	8201	textfile	0.00250978	20.6295
GCST90199638	Glycerol 3-phosphate levels	rs79393239	4	184336884	T	C	0.0279306	-0.213038	0.0470789	6.03565e-06	8201	textfile	0.00249064	20.4718
GCST90199638	Glycerol 3-phosphate levels	rs337370	5	177500083	T	C	0.519666	-0.0731129	0.0158083	3.74668e-06	8201	textfile	0.00260147	21.3851
GCST90199638	Glycerol 3-phosphate levels	rs143671553	6	76893247	G	A	0.0235791	-0.236422	0.0500149	2.27834e-06	8201	textfile	0.00271724	22.3394
GCST90199638	Glycerol 3-phosphate levels	rs118174096	6	112661622	T	C	0.0158449	-0.281275	0.06139	4.6107e-06	8201	textfile	0.00255323	20.9875
GCST90199638	Glycerol 3-phosphate levels	rs4709324	6	159442131	C	T	0.171541	-0.0959369	0.0210023	4.92582e-06	8201	textfile	0.00253786	20.8608
GCST90199638	Glycerol 3-phosphate levels	rs6945869	7	154196642	T	C	0.0389125	-0.18358	0.0411328	8.07826e-06	8201	textfile	0.002423	19.9144
GCST90199638	Glycerol 3-phosphate levels	rs3750309	8	60876009	G	T	0.455985	0.0779824	0.015705	6.85374e-07	8201	textfile	0.00299741	24.6497
GCST90199638	Glycerol 3-phosphate levels	rs12770630	10	109776626	T	C	0.12587	-0.115058	0.0235144	9.92606e-07	8201	textfile	0.00291094	23.9365
GCST90199638	Glycerol 3-phosphate levels	rs118152300	10	120249022	T	G	0.0451781	0.167422	0.0374675	7.87849e-06	8201	textfile	0.00242881	19.9623
GCST90199638	Glycerol 3-phosphate levels	rs73499488	11	80347492	G	C	0.0231351	0.248377	0.0518527	1.66738e-06	8201	textfile	0.00278997	22.939
GCST90199638	Glycerol 3-phosphate levels	rs11603769	11	98185552	C	G	0.0240741	0.229614	0.0511828	7.25222e-06	8201	textfile	0.00244803	20.1207
GCST90199638	Glycerol 3-phosphate levels	rs117110311	11	107383264	C	G	0.005377	0.488462	0.106255	4.28443e-06	8201	textfile	0.00257027	21.1279
GCST90199638	Glycerol 3-phosphate levels	rs7968044	12	97298167	C	A	0.140581	-0.0992173	0.022321	8.78797e-06	8201	textfile	0.00240345	19.7534
GCST90199638	Glycerol 3-phosphate levels	rs75198564	12	125321224	G	A	0.180152	0.0914908	0.0201541	5.63715e-06	8201	textfile	0.00250652	20.6026
GCST90199638	Glycerol 3-phosphate levels	rs7319463	13	31418470	A	G	0.0285504	-0.217628	0.0465571	2.94778e-06	8201	textfile	0.00265727	21.845
GCST90199638	Glycerol 3-phosphate levels	rs10521085	16	7662319	T	C	0.108586	-0.113394	0.0249262	5.38568e-06	8201	textfile	0.00251714	20.6901
GCST90199638	Glycerol 3-phosphate levels	rs537609697	16	33920063	G	A	0.00853513	-0.424592	0.0873416	1.16631e-06	8201	textfile	0.00287333	23.6263
GCST90199638	Glycerol 3-phosphate levels	rs74622263	16	87361698	G	A	0.0567904	-0.148881	0.0334532	8.57032e-06	8201	textfile	0.00240929	19.8015
GCST90199638	Glycerol 3-phosphate levels	rs186366783	20	5516581	A	T	0.0223242	0.2955	0.0524575	1.76967e-08	8201	textfile	0.00385439	31.7244
GCST90199638	Glycerol 3-phosphate levels	rs186970614	20	42205095	C	G	0.00966006	0.354048	0.07965	8.78718e-06	8201	textfile	0.00240348	19.7536
GCST90199639	Imidazole lactate levels	rs3765719	1	3687327	C	T	0.0864132	0.126601	0.0281066	6.65872e-06	8256	textfile	0.00245144	20.2839
GCST90199639	Imidazole lactate levels	rs61774831	1	53879416	A	C	0.0119251	0.317674	0.0703736	6.35844e-06	8256	textfile	0.00246209	20.3722
GCST90199639	Imidazole lactate levels	rs490379	1	88252216	C	A	0.136264	-0.133215	0.0219505	1.28793e-09	8256	textfile	0.00444135	36.8224
GCST90199639	Imidazole lactate levels	rs7530513	1	88944228	A	G	0.50267	0.397623	0.0144873	7.70378e-166	8256	textfile	0.0836136	753.118
GCST90199639	Imidazole lactate levels	rs61798917	1	89040410	A	G	0.382142	0.0769112	0.0155656	7.76861e-07	8256	textfile	0.00294846	24.4086
GCST90199639	Imidazole lactate levels	rs7563086	2	46142357	T	C	0.0697089	0.14342	0.0297498	1.42921e-06	8256	textfile	0.00280712	23.2352
GCST90199639	Imidazole lactate levels	rs9878908	3	12260963	T	C	0.795375	-0.086292	0.0187632	4.24526e-06	8256	textfile	0.00255533	21.1457
GCST90199639	Imidazole lactate levels	rs150565193	3	26721560	T	C	0.0195122	-0.248798	0.0546598	5.32028e-06	8256	textfile	0.00250322	20.7135
GCST90199639	Imidazole lactate levels	rs116793365	3	37065699	G	A	0.0127972	-0.300561	0.0670653	7.40785e-06	8256	textfile	0.00242686	20.08
GCST90199639	Imidazole lactate levels	rs145281230	3	50205849	G	A	0.0105506	-0.439015	0.0738951	2.8318e-09	8256	textfile	0.00425701	35.2876
GCST90199639	Imidazole lactate levels	rs28410020	4	3849751	C	G	0.255178	0.0844789	0.0176684	1.74121e-06	8256	textfile	0.00276141	22.8558
GCST90199639	Imidazole lactate levels	rs2315488	4	139202403	A	G	0.220711	-0.0871675	0.0184136	2.20296e-06	8256	textfile	0.00270698	22.4041
GCST90199639	Imidazole lactate levels	rs72933650	6	105879701	T	C	0.0722807	0.132911	0.0300497	9.73273e-06	8256	textfile	0.00236398	19.5585
GCST90199639	Imidazole lactate levels	rs72943057	6	106574147	C	T	0.0234716	-0.219653	0.0494957	9.08721e-06	8256	textfile	0.00237977	19.6895
GCST90199639	Imidazole lactate levels	rs10277377	7	54909022	T	C	0.0950995	0.116516	0.0256952	5.77319e-06	8256	textfile	0.00248438	20.5571
GCST90199639	Imidazole lactate levels	rs149262976	7	79487462	C	T	0.00729306	0.405513	0.0885376	4.64715e-06	8256	textfile	0.00253444	20.9724
GCST90199639	Imidazole lactate levels	rs1441770	8	19899808	A	G	0.399513	-0.0757838	0.0157461	1.48783e-06	8256	textfile	0.00279782	23.158
GCST90199639	Imidazole lactate levels	rs2805103	9	128836618	A	T	0.70863	0.0969957	0.0168381	8.38658e-09	8256	textfile	0.0040032	33.1752
GCST90199639	Imidazole lactate levels	rs148327605	10	92225957	T	C	0.0658858	0.137958	0.0306471	6.74724e-06	8256	textfile	0.00244839	20.2586
GCST90199639	Imidazole lactate levels	rs4150575	11	18334919	T	C	0.688358	0.107027	0.0165673	1.04616e-10	8256	textfile	0.00502949	41.7232
GCST90199639	Imidazole lactate levels	rs10774021	12	240132	T	C	0.651353	0.194878	0.0158871	1.37213e-34	8256	textfile	0.0178988	150.429
GCST90199639	Imidazole lactate levels	rs146849590	12	89073057	C	A	0.00444851	-0.504435	0.114153	9.9186e-06	8256	textfile	0.00235961	19.5223
GCST90199639	Imidazole lactate levels	rs11076256	16	58718562	T	C	0.0774033	0.714384	0.0271182	6.11518e-153	8256	textfile	0.077539	693.804
GCST90199639	Imidazole lactate levels	rs143277630	16	58781671	T	C	0.0475578	-0.312217	0.0355437	1.57688e-18	8256	textfile	0.0092593	77.1405
GCST90199639	Imidazole lactate levels	rs183176218	16	83825508	A	T	0.0392564	-0.173245	0.0390076	8.94059e-06	8256	textfile	0.00238351	19.7205
GCST90199639	Imidazole lactate levels	rs12601778	17	82233472	T	C	0.434368	-0.107145	0.0153104	2.59273e-12	8256	textfile	0.00589702	48.9627
GCST90199639	Imidazole lactate levels	rs11672362	19	43645748	T	C	0.0352009	0.184489	0.0415283	8.89242e-06	8256	textfile	0.00238477	19.7309
GCST90199639	Imidazole lactate levels	rs2229742	21	14966851	C	G	0.0999389	0.116801	0.0254704	4.52323e-06	8256	textfile	0.00254066	21.024
GCST90199640	4-guanidinobutanoate levels	rs140527149	1	15581637	C	A	0.550523	-0.459947	0.0140263	7.71335e-236	8144	textfile	0.116636	1075.04
GCST90199640	4-guanidinobutanoate levels	rs71631750	1	15757403	C	G	0.192917	0.0985226	0.0191944	2.85354e-07	8144	textfile	0.00322465	26.34
GCST90199640	4-guanidinobutanoate levels	rs11580678	1	90159570	T	G	0.329111	-0.0749203	0.0161818	3.65841e-06	8144	textfile	0.00262522	21.4308
GCST90199640	4-guanidinobutanoate levels	rs57389554	2	151848216	A	G	0.0592876	-0.14118	0.0313033	6.48089e-06	8144	textfile	0.00249141	20.3357
GCST90199640	4-guanidinobutanoate levels	rs114708452	3	146791475	T	C	0.0385138	0.193902	0.039056	6.8796e-07	8144	textfile	0.00301744	24.6424
GCST90199640	4-guanidinobutanoate levels	rs151040866	4	6543550	A	G	0.0549247	-0.159233	0.0326279	1.05939e-06	8144	textfile	0.00291596	23.8112
GCST90199640	4-guanidinobutanoate levels	rs13107325	4	102267552	T	C	0.0736144	0.131282	0.0286355	4.54884e-06	8144	textfile	0.00257421	21.0133
GCST90199640	4-guanidinobutanoate levels	rs6556949	5	97146631	T	C	0.300935	0.0747603	0.0167779	8.35456e-06	8144	textfile	0.00243204	19.85
GCST90199640	4-guanidinobutanoate levels	rs7380998	5	112609807	G	A	0.961782	-0.179866	0.0385778	3.12531e-06	8144	textfile	0.00266212	21.7328
GCST90199640	4-guanidinobutanoate levels	rs13163650	5	155810911	G	A	0.726177	0.0793781	0.0168637	2.51326e-06	8144	textfile	0.00271318	22.1508
GCST90199640	4-guanidinobutanoate levels	rs61287921	6	89346157	A	G	0.0120779	-0.307334	0.06837	6.95176e-06	8144	textfile	0.002475	20.2015
GCST90199640	4-guanidinobutanoate levels	rs706151	7	134425414	G	A	0.467889	0.0669338	0.0149986	8.09437e-06	8144	textfile	0.00243944	19.9105
GCST90199640	4-guanidinobutanoate levels	rs150629268	8	24506353	T	G	0.0254143	0.220045	0.0478751	4.30212e-06	8144	textfile	0.00258726	21.1201
GCST90199640	4-guanidinobutanoate levels	rs140852306	9	95736243	T	C	0.0768229	-0.128618	0.0280679	4.59712e-06	8144	textfile	0.00257174	20.9931
GCST90199640	4-guanidinobutanoate levels	rs11787780	9	133589988	T	C	0.285195	0.0743765	0.0165161	6.69172e-06	8144	textfile	0.00248393	20.2745
GCST90199640	4-guanidinobutanoate levels	rs72632963	11	12411139	C	T	0.0149686	-0.272225	0.0611352	8.47468e-06	8144	textfile	0.00242873	19.8229
GCST90199640	4-guanidinobutanoate levels	rs7969761	12	246676	T	C	0.545855	0.0903542	0.0151665	2.56147e-09	8144	textfile	0.0043391	35.4829
GCST90199640	4-guanidinobutanoate levels	rs61991622	14	41384425	A	G	0.0647691	0.139752	0.0309457	6.30045e-06	8144	textfile	0.00249799	20.3896
GCST90199640	4-guanidinobutanoate levels	rs45622433	14	75023053	A	G	0.00786531	-0.392152	0.0846735	3.63311e-06	8144	textfile	0.00262684	21.4441
GCST90199640	4-guanidinobutanoate levels	rs112807038	18	14342105	T	C	0.0345951	0.185925	0.0407482	5.04797e-06	8144	textfile	0.00254984	20.8138
GCST90199640	4-guanidinobutanoate levels	rs77951681	18	21587191	C	T	0.138948	0.101923	0.021744	2.76668e-06	8144	textfile	0.00269065	21.9664
GCST90199641	Glucuronate levels	rs12092559	1	53119153	T	G	0.118985	-0.106219	0.0234488	5.9031e-06	7988	textfile	0.00256219	20.5142
GCST90199641	Glucuronate levels	rs111273747	2	54160481	G	A	0.010158	0.349979	0.0761519	4.31095e-06	7988	textfile	0.00263717	21.1161
GCST90199641	Glucuronate levels	rs140946796	3	13141142	G	T	0.00899371	0.373006	0.0808908	4.00306e-06	7988	textfile	0.00265485	21.2581
GCST90199641	Glucuronate levels	rs1561398	5	72190958	T	C	0.252229	-0.0832245	0.0178383	3.07873e-06	7988	textfile	0.00271754	21.7614
GCST90199641	Glucuronate levels	rs62391856	5	126449075	T	C	0.215529	0.0882028	0.0192251	4.47738e-06	7988	textfile	0.00262813	21.0435
GCST90199641	Glucuronate levels	rs9491556	6	98429880	T	C	0.00679673	0.419107	0.0935382	7.44346e-06	7988	textfile	0.00250694	20.0707
GCST90199641	Glucuronate levels	rs117910752	8	37721648	G	A	0.0415035	0.185814	0.0381401	1.10542e-06	7988	textfile	0.00296256	23.7293
GCST90199641	Glucuronate levels	rs141615044	9	129612425	A	C	0.010653	0.336958	0.0744002	5.92643e-06	7988	textfile	0.00256125	20.5066
GCST90199641	Glucuronate levels	rs10898981	11	74381420	C	A	0.678023	0.0773381	0.0164678	2.64893e-06	7988	textfile	0.00275347	22.0499
GCST90199641	Glucuronate levels	rs189957470	12	56534866	T	C	0.0160574	-0.288782	0.0611897	2.36482e-06	7988	textfile	0.00278059	22.2677
GCST90199641	Glucuronate levels	rs6539427	12	108450527	C	T	0.220234	-0.0846334	0.0184289	4.38124e-06	7988	textfile	0.00263331	21.0851
GCST90199641	Glucuronate levels	rs1959120	14	101101893	T	A	0.426814	-0.071683	0.0156366	4.55502e-06	7988	textfile	0.00262403	21.0106
GCST90199641	Glucuronate levels	rs12050756	15	32792425	G	A	0.0314485	0.199795	0.0437976	5.07208e-06	7988	textfile	0.00259837	20.8046
GCST90199641	Glucuronate levels	rs150551895	21	17149914	T	C	0.0176136	0.264587	0.0586271	6.39044e-06	7988	textfile	0.00254329	20.3625
GCST90199641	Glucuronate levels	rs7510321	21	31524330	C	T	0.771942	0.0811601	0.0183015	9.22398e-06	7988	textfile	0.00245587	19.6609
GCST90199641	Glucuronate levels	rs73231674	21	42831393	G	T	0.0645404	-0.140286	0.031236	7.08371e-06	7988	textfile	0.00251875	20.1655
GCST90199641	Glucuronate levels	rs116932970	22	18070390	C	A	0.042454	0.16785	0.0379049	9.50326e-06	7988	textfile	0.00244878	19.6039
GCST90199642	Ribitol levels	rs3845611	1	13580483	G	T	0.13437	-0.104901	0.0226947	3.79543e-06	8128	textfile	0.00262172	21.3601
GCST90199642	Ribitol levels	rs2744764	1	25722122	T	C	0.0960564	0.117358	0.0259235	5.98024e-06	8128	textfile	0.00251513	20.4895
GCST90199642	Ribitol levels	rs72688441	1	45585381	A	G	0.0538338	-0.603321	0.0335227	2.04224e-72	8128	textfile	0.0383234	323.826
GCST90199642	Ribitol levels	rs12144476	1	184922992	C	T	0.0264037	0.222626	0.0482583	3.96485e-06	8128	textfile	0.00261149	21.2765
GCST90199642	Ribitol levels	rs74995512	2	54360165	A	G	0.0113902	-0.331117	0.0720991	4.37895e-06	8128	textfile	0.00258818	21.0861
GCST90199642	Ribitol levels	rs13100424	3	62130041	G	C	0.0200999	0.294562	0.0550166	8.60081e-08	8128	textfile	0.00351442	28.6589
GCST90199642	Ribitol levels	rs1420467	3	169009292	A	G	0.792493	0.0920482	0.0191097	1.45859e-06	8128	textfile	0.00284643	23.1962
GCST90199642	Ribitol levels	rs73248229	4	41028911	G	T	0.0358819	-0.190145	0.0417423	5.23327e-06	8128	textfile	0.0025464	20.7448
GCST90199642	Ribitol levels	rs115232717	5	62246077	G	A	0.0059106	-0.516457	0.0995462	2.12436e-07	8128	textfile	0.00330065	26.9099
GCST90199642	Ribitol levels	rs111534509	5	97927918	A	G	0.0533091	0.157601	0.034992	6.67078e-06	8128	textfile	0.00248951	20.2803
GCST90199642	Ribitol levels	rs186730428	5	119601173	G	A	0.377822	-0.0721017	0.0158572	5.44296e-06	8128	textfile	0.00253718	20.6696
GCST90199642	Ribitol levels	rs144424724	7	3631189	T	C	0.0110974	-0.331572	0.0738799	7.18982e-06	8128	textfile	0.00247198	20.1371
GCST90199642	Ribitol levels	rs80012250	7	8248643	G	A	0.0478994	-0.164302	0.0363521	6.19202e-06	8128	textfile	0.00250699	20.423
GCST90199642	Ribitol levels	rs60688348	7	157052597	C	A	0.263264	0.0788168	0.0175391	6.99747e-06	8128	textfile	0.00247834	20.1891
GCST90199642	Ribitol levels	rs77703857	8	13054916	T	C	0.0350223	0.191571	0.0432535	9.46597e-06	8128	textfile	0.00240761	19.6115
GCST90199642	Ribitol levels	rs73217598	8	14190551	A	G	0.0144704	0.307856	0.0648737	2.08033e-06	8128	textfile	0.00276295	22.5139
GCST90199642	Ribitol levels	rs113682909	8	67846768	C	G	0.00939639	-0.405067	0.0804974	4.85273e-07	8128	textfile	0.00310567	25.3153
GCST90199642	Ribitol levels	rs2186050	9	129603702	C	G	0.355675	-0.0781457	0.0165737	2.41664e-06	8128	textfile	0.00272773	22.2262
GCST90199642	Ribitol levels	rs142220999	10	18476449	T	C	0.0109313	0.334271	0.0744908	7.20911e-06	8128	textfile	0.00247135	20.1319
GCST90199642	Ribitol levels	rs7903429	10	68178595	T	C	0.170385	0.0970626	0.0205295	2.268e-06	8128	textfile	0.00274265	22.3481
GCST90199642	Ribitol levels	rs117587050	11	105893774	C	T	0.015144	0.301156	0.0631777	1.87162e-06	8128	textfile	0.00278779	22.7169
GCST90199642	Ribitol levels	rs77987208	12	4758793	C	T	0.132946	-0.117677	0.0227397	2.27943e-07	8128	textfile	0.00328399	26.7736
GCST90199642	Ribitol levels	rs572823378	12	40624697	A	C	0.0173521	-0.268394	0.0590763	5.54148e-06	8128	textfile	0.00253299	20.6354
GCST90199642	Ribitol levels	rs73317157	12	66992819	A	G	0.0875741	-0.122647	0.0273357	7.23375e-06	8128	textfile	0.00247056	20.1255
GCST90199642	Ribitol levels	rs183901354	13	32328310	T	C	0.00166482	-0.901248	0.188913	1.83581e-06	8128	textfile	0.00279233	22.754
GCST90199642	Ribitol levels	rs192431765	13	98287262	C	G	0.00788428	0.406925	0.0876599	3.44911e-06	8128	textfile	0.00264419	21.5437
GCST90199642	Ribitol levels	rs145095548	14	80786850	C	A	0.00468731	0.524916	0.112951	3.363e-06	8128	textfile	0.00265011	21.592
GCST90199642	Ribitol levels	rs72722075	15	45031276	T	C	0.123722	-0.141262	0.0235479	1.98631e-09	8128	textfile	0.00440802	35.9782
GCST90199642	Ribitol levels	rs7190382	16	77504386	T	A	0.643304	-0.0809751	0.0163858	7.74104e-07	8128	textfile	0.00299558	24.4152
GCST90199642	Ribitol levels	rs34552467	16	88476287	C	A	0.329207	0.0748839	0.0166187	6.60635e-06	8128	textfile	0.00249181	20.2991
GCST90199642	Ribitol levels	rs62058095	17	57525201	C	G	0.00930835	-0.355229	0.07998	8.93446e-06	8128	textfile	0.00242113	19.7218
GCST90199642	Ribitol levels	rs12967772	18	66948438	T	C	0.885377	0.114477	0.0245399	3.08744e-06	8128	textfile	0.00267021	21.7562
GCST90199642	Ribitol levels	rs7252227	19	40795210	T	G	0.581229	-0.0705068	0.0155659	5.90998e-06	8128	textfile	0.00251788	20.5119
GCST90199642	Ribitol levels	rs12625462	20	860453	A	G	0.141742	0.100419	0.0222218	6.21488e-06	8128	textfile	0.00250611	20.4158
GCST90199642	Ribitol levels	rs13046014	21	23833029	C	G	0.0710291	0.143955	0.0298658	1.43512e-06	8128	textfile	0.00285024	23.2273
GCST90199642	Ribitol levels	rs111422112	22	23574266	C	T	0.010822	0.342769	0.075336	5.36802e-06	8128	textfile	0.00254044	20.6962
GCST90199642	Ribitol levels	rs117035597	22	36220843	A	C	0.0453645	-0.164258	0.0368759	8.41487e-06	8128	textfile	0.00243515	19.8363
GCST90199643	Glycodeoxycholate levels	rs146174820	2	68387100	A	G	0.0197154	-0.286214	0.0611534	2.86509e-06	6877	textfile	0.00317512	21.8985
GCST90199643	Glycodeoxycholate levels	rs2290258	2	99400611	C	A	0.106372	0.124683	0.0274227	5.44905e-06	6877	textfile	0.00299703	20.6665
GCST90199643	Glycodeoxycholate levels	rs3132031	2	114219580	C	G	0.083724	0.136212	0.0306465	8.80501e-06	6877	textfile	0.00286434	19.7489
GCST90199643	Glycodeoxycholate levels	rs73153108	3	27092670	T	C	0.027794	0.230561	0.0515713	7.7958e-06	6877	textfile	0.00289798	19.9816
GCST90199643	Glycodeoxycholate levels	rs60930884	3	70517313	G	T	0.0979532	-0.127602	0.028606	8.16974e-06	6877	textfile	0.00288501	19.8918
GCST90199643	Glycodeoxycholate levels	rs115480587	4	35291120	G	A	0.024909	-0.243568	0.0535613	5.42975e-06	6877	textfile	0.00299802	20.6734
GCST90199643	Glycodeoxycholate levels	rs13101279	4	43747301	A	G	0.608785	0.0770005	0.0172893	8.44267e-06	6877	textfile	0.00287596	19.8292
GCST90199643	Glycodeoxycholate levels	rs7687207	4	89128817	G	A	0.548944	0.0783161	0.0172861	5.88215e-06	6877	textfile	0.00297588	20.5202
GCST90199643	Glycodeoxycholate levels	rs55917677	4	153779899	T	C	0.234824	0.0908851	0.0199131	5.01701e-06	6877	textfile	0.00301992	20.8248
GCST90199643	Glycodeoxycholate levels	rs80078071	4	180100099	A	G	0.191709	0.0973519	0.0216891	7.17216e-06	6877	textfile	0.00292103	20.1409
GCST90199643	Glycodeoxycholate levels	rs62448268	7	22789845	A	G	0.206154	0.0953227	0.0205955	3.68649e-06	6877	textfile	0.00310526	21.4152
GCST90199643	Glycodeoxycholate levels	rs76962381	8	58264401	T	C	0.207403	-0.10889	0.0207547	1.55001e-07	6877	textfile	0.00398666	27.518
GCST90199643	Glycodeoxycholate levels	rs75878687	9	7721779	C	G	0.0193798	0.274662	0.0617298	8.61017e-06	6877	textfile	0.00287052	19.7916
GCST90199643	Glycodeoxycholate levels	rs74927400	11	75231821	T	C	0.0157956	0.330046	0.0678883	1.16438e-06	6877	textfile	0.00342507	23.6283
GCST90199643	Glycodeoxycholate levels	rs2155345	11	106056961	T	G	0.318609	-0.0810837	0.0182146	8.52414e-06	6877	textfile	0.00287329	19.8108
GCST90199643	Glycodeoxycholate levels	rs9514591	13	106902887	C	T	0.299417	-0.0820086	0.0184498	8.79046e-06	6877	textfile	0.00286477	19.7519
GCST90199643	Glycodeoxycholate levels	rs2351511	14	61082729	T	C	0.985905	0.322661	0.0724084	8.3451e-06	6877	textfile	0.00287915	19.8513
GCST90199643	Glycodeoxycholate levels	rs7403557	15	27057832	G	A	0.731422	0.101229	0.019175	1.29754e-07	6877	textfile	0.0040363	27.862
GCST90199643	Glycodeoxycholate levels	rs115155467	16	22060895	G	A	0.00815257	-0.460446	0.0942028	1.0196e-06	6877	textfile	0.00346198	23.8838
GCST90199643	Glycodeoxycholate levels	rs118040844	17	14355668	A	T	0.00810253	0.429065	0.0950748	6.39414e-06	6877	textfile	0.00295279	20.3605
GCST90199644	Theobromine levels	rs6669746	1	15027271	A	G	0.483722	0.0701676	0.0154489	5.57445e-06	8137	textfile	0.0025288	20.6239
GCST90199644	Theobromine levels	rs2628473	2	88810258	C	G	0.306775	0.0753681	0.0169935	9.20294e-06	8137	textfile	0.00241155	19.6654
GCST90199644	Theobromine levels	rs115810418	2	105327409	T	A	0.0458835	0.173537	0.0370651	2.84155e-06	8137	textfile	0.00268671	21.9153
GCST90199644	Theobromine levels	rs72870405	2	162080573	A	T	0.0614672	-0.15323	0.0326215	2.63736e-06	8137	textfile	0.0027042	22.0583
GCST90199644	Theobromine levels	rs35155698	3	895304	C	T	0.300798	0.0750576	0.0169732	9.77406e-06	8137	textfile	0.00239748	19.5504
GCST90199644	Theobromine levels	rs13065149	3	176871340	T	G	0.416893	-0.0774221	0.0160933	1.50311e-06	8137	textfile	0.00283623	23.1384
GCST90199644	Theobromine levels	rs79880362	4	125202033	T	C	0.0745231	0.146943	0.0295016	6.33111e-07	8137	textfile	0.00303963	24.8028
GCST90199644	Theobromine levels	rs6878843	5	103831871	T	G	0.0981603	0.11814	0.0259449	5.27622e-06	8137	textfile	0.00254168	20.7292
GCST90199644	Theobromine levels	rs116892987	6	102527357	A	G	0.0122552	-0.329003	0.0711461	3.758e-06	8137	textfile	0.00262116	21.3792
GCST90199644	Theobromine levels	rs6569661	6	130185619	G	A	0.726404	-0.0859588	0.0178126	1.39498e-06	8137	textfile	0.00285378	23.2819
GCST90199644	Theobromine levels	rs62462718	7	63832020	A	G	0.317824	-0.0777005	0.0173769	7.76761e-06	8137	textfile	0.00245117	19.9892
GCST90199644	Theobromine levels	rs2529273	7	74873835	T	C	0.726808	0.101541	0.0178971	1.39856e-08	8137	textfile	0.00394038	32.1818
GCST90199644	Theobromine levels	rs12549440	8	122576372	T	C	0.34769	0.0794261	0.0165038	1.48987e-06	8137	textfile	0.00283831	23.1554
GCST90199644	Theobromine levels	rs117966480	9	126819947	C	A	0.0145231	-0.322677	0.0654721	8.28759e-07	8137	textfile	0.00297622	24.2838
GCST90199644	Theobromine levels	rs144661998	10	105655335	A	G	0.159529	0.0958879	0.0213092	6.80036e-06	8137	textfile	0.00248227	20.2435
GCST90199644	Theobromine levels	rs147824813	10	127259371	G	T	0.0136067	0.298848	0.0673004	8.9747e-06	8137	textfile	0.00241741	19.7133
GCST90199644	Theobromine levels	rs7485735	12	71325737	C	T	0.686925	-0.0794824	0.0175283	5.77336e-06	8137	textfile	0.00252059	20.5568
GCST90199644	Theobromine levels	rs12431055	13	29639326	T	C	0.0798941	0.128412	0.0287893	8.17999e-06	8137	textfile	0.00243907	19.8903
GCST90199644	Theobromine levels	rs150576152	15	62851995	G	A	0.0301517	0.207064	0.0456525	5.7426e-06	8137	textfile	0.00252185	20.5671
GCST90199644	Theobromine levels	rs566861268	16	13703714	A	G	0.00457129	0.519125	0.115771	7.3239e-06	8137	textfile	0.00246495	20.1019
GCST90199644	Theobromine levels	rs6497692	16	23868061	T	C	0.431385	0.0748062	0.0156289	1.69789e-06	8137	textfile	0.00280759	22.904
GCST90199644	Theobromine levels	rs11657948	17	9168331	A	G	0.0951605	0.119169	0.026931	9.6448e-06	8137	textfile	0.00240057	19.5756
GCST90199644	Theobromine levels	rs11653172	17	12739959	G	A	0.507309	-0.0719812	0.0161773	8.6063e-06	8137	textfile	0.0024272	19.7934
GCST90199644	Theobromine levels	rs56113850	19	40847202	C	T	0.576193	-0.105914	0.0155754	1.04562e-11	8137	textfile	0.00565071	46.2298
GCST90199644	Theobromine levels	rs62205691	20	57241225	A	G	0.0153181	-0.282897	0.0634126	8.15002e-06	8137	textfile	0.00243995	19.8975
GCST90199644	Theobromine levels	rs139776	22	24917479	T	C	0.332129	-0.0834689	0.0169698	8.7129e-07	8137	textfile	0.00296444	24.1874
GCST90199644	Theobromine levels	rs113666924	22	40846014	A	G	0.0343297	-0.199128	0.043086	3.80707e-06	8137	textfile	0.00261812	21.3543
GCST90199645	Quinate levels	rs553719	1	36867336	C	T	0.937921	0.147306	0.0328968	7.54079e-06	8200	textfile	0.00243927	20.046
GCST90199645	Quinate levels	rs114371828	1	201989140	T	C	0.0166605	-0.267108	0.0601557	8.98427e-06	8200	textfile	0.00239863	19.7113
GCST90199645	Quinate levels	rs1594297	2	16476976	A	G	0.974516	0.224925	0.0505211	8.50366e-06	8200	textfile	0.00241139	19.8164
GCST90199645	Quinate levels	rs116020639	2	64880349	C	T	0.0157528	-0.316022	0.0623683	4.04057e-07	8200	textfile	0.0031213	25.6685
GCST90199645	Quinate levels	rs112388569	4	7138269	T	C	0.0132667	-0.298781	0.0671713	8.66557e-06	8200	textfile	0.00240701	19.7803
GCST90199645	Quinate levels	rs140759816	5	16902686	A	T	0.0375843	-0.186302	0.0405924	4.44137e-06	8200	textfile	0.00256223	21.0591
GCST90199645	Quinate levels	rs34099891	5	60842512	T	G	0.26108	-0.0824109	0.0174244	2.24925e-06	8200	textfile	0.00272055	22.3639
GCST90199645	Quinate levels	rs74489311	5	163789181	A	T	0.00103899	-1.12714	0.240369	2.74252e-06	8200	textfile	0.00267437	21.9833
GCST90199645	Quinate levels	rs77082173	6	6132622	T	C	0.030454	0.201076	0.0453441	9.23095e-06	8200	textfile	0.00239235	19.6595
GCST90199645	Quinate levels	rs4148714	7	117598399	C	A	0.0913027	-0.125867	0.027082	3.35762e-06	8200	textfile	0.00262728	21.5952
GCST90199645	Quinate levels	rs73202647	8	12746929	C	T	0.121515	-0.109072	0.0238233	4.68646e-06	8200	textfile	0.00254976	20.9564
GCST90199645	Quinate levels	rs73328382	10	99422751	A	C	0.00586941	-0.490215	0.101636	1.41227e-06	8200	textfile	0.00282901	23.258
GCST90199645	Quinate levels	rs186185553	11	57944141	T	C	0.0190144	-0.255397	0.0568661	7.08223e-06	8200	textfile	0.00245383	20.166
GCST90199645	Quinate levels	rs115520044	14	49488289	A	G	0.0166095	0.330168	0.0606751	5.28093e-08	8200	textfile	0.00359807	29.6035
GCST90199645	Quinate levels	rs62027288	15	75142406	C	T	0.460441	0.0759955	0.0156247	1.15144e-06	8200	textfile	0.00287665	23.6508
GCST90199645	Quinate levels	rs183574340	17	12699211	A	G	0.00850881	-0.415375	0.0834702	6.48022e-07	8200	textfile	0.00301089	24.7578
GCST90199645	Quinate levels	rs2108740	17	13876053	A	C	0.0446539	-0.169235	0.0373631	5.91354e-06	8200	textfile	0.00249572	20.5111
GCST90199645	Quinate levels	rs145444661	18	43137607	T	C	0.0131884	-0.329336	0.0679412	1.25107e-06	8200	textfile	0.0028573	23.4912
GCST90199645	Quinate levels	rs76051019	21	33150052	A	G	0.0258336	-0.23203	0.0487058	1.89885e-06	8200	textfile	0.00276002	22.6893
GCST90199645	Quinate levels	rs5997787	22	30858967	C	T	0.55684	0.0735554	0.0159581	4.04072e-06	8200	textfile	0.00258422	21.2403
GCST90199646	Gentisate levels	rs3861695	1	83506486	T	C	0.683305	-0.0760413	0.0169127	6.92059e-06	8013	textfile	0.00251642	20.2099
GCST90199646	Gentisate levels	rs522708	1	96017489	G	A	0.283475	-0.0822705	0.0169917	1.28672e-06	8013	textfile	0.0029171	23.4372
GCST90199646	Gentisate levels	rs187258635	1	207663120	T	C	0.0215081	-0.236251	0.0532573	9.16358e-06	8013	textfile	0.00244979	19.6735
GCST90199646	Gentisate levels	rs72824920	2	50345769	C	T	0.0442895	0.192917	0.0371937	2.13916e-07	8013	textfile	0.0033462	26.8964
GCST90199646	Gentisate levels	rs12471344	2	154259805	A	G	0.0351109	-0.204526	0.0425454	1.53017e-06	8013	textfile	0.00287572	23.1038
GCST90199646	Gentisate levels	rs72950259	2	215026687	G	T	0.00712767	0.409958	0.0917044	7.80613e-06	8013	textfile	0.00248783	19.9797
GCST90199646	Gentisate levels	rs77380220	3	70959872	A	G	0.0258828	0.222387	0.0486142	4.77297e-06	8013	textfile	0.00260474	20.9211
GCST90199646	Gentisate levels	rs73217253	3	133872734	A	G	0.0584083	-0.160981	0.0328036	9.2284e-07	8013	textfile	0.00299646	24.0767
GCST90199646	Gentisate levels	rs147503040	3	182797506	A	G	0.0254653	0.240882	0.0486921	7.53505e-07	8013	textfile	0.00304489	24.4671
GCST90199646	Gentisate levels	rs79188489	4	29074567	T	G	0.0106531	0.343904	0.0751315	4.70886e-06	8013	textfile	0.00260796	20.947
GCST90199646	Gentisate levels	rs62362979	5	84208390	G	A	0.0161857	0.273101	0.0610391	7.66985e-06	8013	textfile	0.00249202	20.0134
GCST90199646	Gentisate levels	rs62621664	6	24504968	T	G	0.0182409	0.265359	0.0575444	4.00005e-06	8013	textfile	0.00264676	21.2595
GCST90199646	Gentisate levels	rs375709482	6	114434155	T	C	0.0191874	-0.273576	0.0557177	9.10581e-07	8013	textfile	0.00299964	24.1025
GCST90199646	Gentisate levels	rs10097464	8	135773275	C	T	0.441401	-0.0715199	0.015626	4.71698e-06	8013	textfile	0.00260753	20.9435
GCST90199646	Gentisate levels	rs1041350	9	23613595	C	T	0.162725	0.0994006	0.0208627	1.8932e-06	8013	textfile	0.00282497	22.6949
GCST90199646	Gentisate levels	rs1010664	10	14923688	C	T	0.0324447	0.200004	0.0431905	3.64356e-06	8013	textfile	0.00266898	21.4384
GCST90199646	Gentisate levels	rs77091748	11	79180565	T	C	0.0181761	0.25787	0.0580381	8.86671e-06	8013	textfile	0.0024576	19.7364
GCST90199646	Gentisate levels	rs76930336	11	118594049	A	C	0.0324797	-0.202699	0.0432874	2.83225e-06	8013	textfile	0.00272897	21.9216
GCST90199646	Gentisate levels	rs113812650	12	95395376	T	C	0.00708375	-0.420894	0.0921	4.87808e-06	8013	textfile	0.00259956	20.8794
GCST90199646	Gentisate levels	rs9572022	13	68811966	G	A	0.568464	-0.0758655	0.0155994	1.154e-06	8013	textfile	0.00294305	23.6464
GCST90199646	Gentisate levels	rs117167763	13	75106967	T	C	0.00338685	0.594305	0.13274	7.56251e-06	8013	textfile	0.00249537	20.0404
GCST90199646	Gentisate levels	rs72645867	13	95314726	A	G	0.0602902	0.162441	0.0331451	9.53955e-07	8013	textfile	0.00298853	24.0129
GCST90199646	Gentisate levels	rs75476920	17	42064447	C	T	0.15625	-0.0942693	0.0212045	8.75949e-06	8013	textfile	0.00246048	19.7595
GCST90199646	Gentisate levels	rs9959080	18	59433536	A	G	0.807333	-0.0926697	0.0194371	1.86358e-06	8013	textfile	0.0028287	22.725
GCST90199646	Gentisate levels	rs10153505	19	652948	G	T	0.854558	-0.109387	0.02296	1.89575e-06	8013	textfile	0.00282465	22.6923
GCST90199646	Gentisate levels	rs367715	20	46487542	G	A	0.348675	0.0721685	0.0160673	7.0676e-06	8013	textfile	0.00251144	20.1698
GCST90199646	Gentisate levels	rs2833465	21	31591790	T	C	0.12614	-0.110209	0.023061	1.76156e-06	8013	textfile	0.00284215	22.8333
GCST90199646	Gentisate levels	rs6010005	22	50558690	C	G	0.0237352	0.229928	0.05	4.25419e-06	8013	textfile	0.00263211	21.1415
GCST90199647	Theophylline levels	rs10902695	1	28319022	T	C	0.274212	-0.0834655	0.018084	3.9229e-06	7822	textfile	0.00271598	21.2968
GCST90199647	Theophylline levels	rs72793907	2	22537986	G	A	0.0174664	-0.274555	0.0606691	6.02668e-06	7822	textfile	0.00261138	20.4745
GCST90199647	Theophylline levels	rs1388182	2	179285708	T	C	0.0561395	-0.155876	0.0349153	8.02918e-06	7822	textfile	0.00254158	19.9258
GCST90199647	Theophylline levels	rs114110478	3	60439249	C	G	0.0759902	0.142487	0.0303158	2.60048e-06	7822	textfile	0.00281624	22.0852
GCST90199647	Theophylline levels	rs75723819	3	120099185	A	C	0.0308404	-0.211336	0.0468234	6.37754e-06	7822	textfile	0.00259761	20.3662
GCST90199647	Theophylline levels	rs75870478	4	35563982	T	C	0.0183091	-0.281468	0.0600974	2.81969e-06	7822	textfile	0.00279649	21.9298
GCST90199647	Theophylline levels	rs67360043	4	38938213	A	T	0.210393	0.0886627	0.0196537	6.44475e-06	7822	textfile	0.00259506	20.3461
GCST90199647	Theophylline levels	rs258831	5	11415085	G	C	0.172656	-0.0982197	0.0220943	8.76968e-06	7822	textfile	0.00252013	19.7572
GCST90199647	Theophylline levels	rs116926604	7	86916079	C	T	0.0187757	-0.276332	0.0591917	3.03525e-06	7822	textfile	0.00277853	21.7886
GCST90199647	Theophylline levels	rs79361921	8	58022004	A	G	0.0295007	-0.232926	0.0470132	7.25218e-07	7822	textfile	0.00312837	24.5406
GCST90199647	Theophylline levels	rs17428030	9	84338706	G	A	0.0811424	0.136372	0.0301283	5.99992e-06	7822	textfile	0.00261245	20.4828
GCST90199647	Theophylline levels	rs12259905	10	28920494	T	C	0.0731332	0.155223	0.0305894	3.88709e-07	7822	textfile	0.00328114	25.743
GCST90199647	Theophylline levels	rs4615950	10	106010522	T	C	0.399028	-0.0738501	0.0164924	7.54096e-06	7822	textfile	0.00255685	20.0458
GCST90199647	Theophylline levels	rs34804482	11	27368192	C	T	0.0234865	-0.242551	0.0527985	4.35018e-06	7822	textfile	0.00269076	21.0985
GCST90199647	Theophylline levels	rs643104	11	118696416	C	T	0.336783	-0.0815481	0.017458	2.99589e-06	7822	textfile	0.00278171	21.8136
GCST90199647	Theophylline levels	rs74069834	12	21946362	G	A	0.0173385	-0.270594	0.0611119	9.51795e-06	7822	textfile	0.00250023	19.6008
GCST90199647	Theophylline levels	rs7323950	13	22199638	G	A	0.669651	-0.0792948	0.0174912	5.80379e-06	7822	textfile	0.00262055	20.5466
GCST90199647	Theophylline levels	rs116572946	13	60080909	T	C	0.0176742	-0.278367	0.060805	4.694e-06	7822	textfile	0.00267225	20.953
GCST90199647	Theophylline levels	rs79542551	13	93072020	G	A	0.0127102	-0.328871	0.0716904	4.48836e-06	7822	textfile	0.00268315	21.0387
GCST90199647	Theophylline levels	rs115520044	14	49488289	A	G	0.016898	0.322722	0.0619626	1.90536e-07	7822	textfile	0.00345602	27.1198
GCST90199647	Theophylline levels	rs75095637	15	24913444	C	A	0.0721271	0.140865	0.0309814	5.44768e-06	7822	textfile	0.00263597	20.6677
GCST90199647	Theophylline levels	rs180968112	16	16587338	A	G	0.0133062	-0.313019	0.0708522	9.96551e-06	7822	textfile	0.00248906	19.513
GCST90199647	Theophylline levels	rs74526939	18	50073331	G	A	0.0338003	-0.20014	0.0441667	5.85782e-06	7822	textfile	0.00261831	20.529
GCST90199647	Theophylline levels	rs149370966	20	39722660	A	G	0.0180128	-0.270438	0.0600696	6.72911e-06	7822	textfile	0.00258455	20.2635
GCST90199647	Theophylline levels	rs2245730	21	42705218	C	A	0.435058	-0.0787472	0.0162537	1.26685e-06	7822	textfile	0.0029919	23.4668
GCST90199648	1,5-anhydroglucitol (1,5-ag) levels	rs526600	1	86900914	A	T	0.980668	-0.303655	0.0557783	5.21094e-08	8139	textfile	0.00362811	29.6295
GCST90199648	1,5-anhydroglucitol (1,5-ag) levels	rs7536190	1	150426629	A	T	0.886879	0.113912	0.0241326	2.35583e-06	8139	textfile	0.00273006	22.2753
GCST90199648	1,5-anhydroglucitol (1,5-ag) levels	rs2800798	1	164697016	A	G	0.245431	0.079919	0.0176597	6.02526e-06	8139	textfile	0.00250998	20.4751
GCST90199648	1,5-anhydroglucitol (1,5-ag) levels	rs28429046	1	242003929	T	A	0.218221	0.0877134	0.0190478	4.12664e-06	8139	textfile	0.00259861	21.2
GCST90199648	1,5-anhydroglucitol (1,5-ag) levels	rs219151	2	32990620	C	G	0.803761	-0.0930985	0.0192478	1.31914e-06	8139	textfile	0.00286619	23.3893
GCST90199648	1,5-anhydroglucitol (1,5-ag) levels	rs139280007	2	34621100	C	G	0.0208697	-0.241187	0.0534709	6.46361e-06	8139	textfile	0.00249355	20.3407
GCST90199648	1,5-anhydroglucitol (1,5-ag) levels	rs4988235	2	135851076	A	G	0.646606	0.125118	0.015516	7.39543e-16	8139	textfile	0.00792598	65.009
GCST90199648	1,5-anhydroglucitol (1,5-ag) levels	rs138882034	3	14215441	C	T	0.00797971	-0.40062	0.0847491	2.27723e-06	8139	textfile	0.002738	22.3403
GCST90199648	1,5-anhydroglucitol (1,5-ag) levels	rs147071339	3	120559843	G	A	0.0024003	-0.72443	0.15567	3.26144e-06	8139	textfile	0.00265374	21.6509
GCST90199648	1,5-anhydroglucitol (1,5-ag) levels	rs6444144	3	165091228	T	C	0.601673	0.0750138	0.0155373	1.37932e-06	8139	textfile	0.00285574	23.3037
GCST90199648	1,5-anhydroglucitol (1,5-ag) levels	rs5026374	4	164806103	A	T	0.580627	0.0705329	0.0155202	5.50414e-06	8139	textfile	0.00253115	20.6482
GCST90199648	1,5-anhydroglucitol (1,5-ag) levels	rs112766573	6	75182536	T	C	0.055333	0.149694	0.033745	9.16336e-06	8139	textfile	0.00241196	19.6736
GCST90199648	1,5-anhydroglucitol (1,5-ag) levels	rs78394231	6	107327919	C	T	0.0970646	0.116636	0.0258071	6.19749e-06	8139	textfile	0.00250338	20.4211
GCST90199648	1,5-anhydroglucitol (1,5-ag) levels	rs118097969	7	8431366	A	C	0.0178351	0.254382	0.0574857	9.63851e-06	8139	textfile	0.00240015	19.577
GCST90199648	1,5-anhydroglucitol (1,5-ag) levels	rs185053832	7	142063511	A	C	0.00916021	-0.376359	0.0796429	2.29459e-06	8139	textfile	0.00273621	22.3256
GCST90199648	1,5-anhydroglucitol (1,5-ag) levels	rs11976181	7	142097764	C	T	0.817748	-0.132448	0.0208369	2.06534e-10	8139	textfile	0.00493973	40.3941
GCST90199648	1,5-anhydroglucitol (1,5-ag) levels	rs55646821	8	20747591	A	C	0.936148	0.150169	0.0310105	1.28209e-06	8139	textfile	0.00287291	23.4442
GCST90199648	1,5-anhydroglucitol (1,5-ag) levels	rs868427	8	51531385	C	T	0.130862	-0.103914	0.0229285	5.83995e-06	8139	textfile	0.00251728	20.5348
GCST90199648	1,5-anhydroglucitol (1,5-ag) levels	rs138306161	9	86712771	T	C	0.0122087	-0.308695	0.069429	8.74061e-06	8139	textfile	0.002423	19.7638
GCST90199648	1,5-anhydroglucitol (1,5-ag) levels	rs117813792	9	113729402	G	A	0.0136799	-0.331071	0.0662852	5.89455e-07	8139	textfile	0.00305569	24.9403
GCST90199648	1,5-anhydroglucitol (1,5-ag) levels	rs111517692	9	130054393	A	G	0.0399656	0.186098	0.0389448	1.76596e-06	8139	textfile	0.00279767	22.8285
GCST90199648	1,5-anhydroglucitol (1,5-ag) levels	rs16923778	11	7241558	T	C	0.0114964	-0.364422	0.0717318	3.76743e-07	8139	textfile	0.00316111	25.8035
GCST90199648	1,5-anhydroglucitol (1,5-ag) levels	rs16936434	11	42229140	A	G	0.0583838	-0.144243	0.0325739	9.50335e-06	8139	textfile	0.00240344	19.6039
GCST90199648	1,5-anhydroglucitol (1,5-ag) levels	rs11219784	11	124810777	C	T	0.0145213	-0.29621	0.0635149	3.10664e-06	8139	textfile	0.00266513	21.7441
GCST90199648	1,5-anhydroglucitol (1,5-ag) levels	rs72670617	13	113913130	G	T	0.120487	-0.109981	0.0239503	4.38952e-06	8139	textfile	0.00258416	21.0818
GCST90199648	1,5-anhydroglucitol (1,5-ag) levels	rs116855721	14	54584830	A	G	0.0228932	0.235097	0.0504828	3.20903e-06	8139	textfile	0.00265754	21.6821
GCST90199648	1,5-anhydroglucitol (1,5-ag) levels	rs10152997	15	60904958	C	T	0.552011	-0.0762043	0.0152829	6.15686e-07	8139	textfile	0.00304545	24.8565
GCST90199648	1,5-anhydroglucitol (1,5-ag) levels	rs34278530	16	84656112	C	T	0.16675	0.0966945	0.020462	2.29468e-06	8139	textfile	0.00273619	22.3255
GCST90199648	1,5-anhydroglucitol (1,5-ag) levels	rs77283946	17	18982968	A	C	0.0189905	-0.552741	0.0562598	8.80516e-23	8139	textfile	0.0117208	96.5029
GCST90199648	1,5-anhydroglucitol (1,5-ag) levels	rs116139938	17	19002728	T	G	0.0309995	-0.267495	0.0444913	1.82908e-09	8139	textfile	0.00442166	36.1389
GCST90199648	1,5-anhydroglucitol (1,5-ag) levels	rs2638281	19	48707612	G	A	0.588573	0.0758197	0.015228	6.39246e-07	8139	textfile	0.00303659	24.784
GCST90199648	1,5-anhydroglucitol (1,5-ag) levels	rs190533843	21	44755668	G	A	0.00831678	-0.402017	0.0838446	1.62846e-06	8139	textfile	0.00281671	22.9843
GCST90199648	1,5-anhydroglucitol (1,5-ag) levels	rs11912766	22	26147122	A	G	0.000123047	-3.06436	0.685923	7.91384e-06	8139	textfile	0.00244621	19.9536
GCST90199649	1-stearoyl-2-arachidonoyl-GPI (18:0/20:4) levels	rs11121795	1	6399939	T	C	0.0377603	-0.178874	0.0395199	6.00641e-06	8134	textfile	0.00251227	20.4812
GCST90199649	1-stearoyl-2-arachidonoyl-GPI (18:0/20:4) levels	rs112957492	1	62651339	C	T	0.338891	-0.195795	0.0157253	1.38202e-35	8134	textfile	0.0187026	154.988
GCST90199649	1-stearoyl-2-arachidonoyl-GPI (18:0/20:4) levels	rs74988287	2	36690717	C	T	0.0099395	-0.366432	0.0770971	2.00554e-06	8134	textfile	0.0027695	22.5842
GCST90199649	1-stearoyl-2-arachidonoyl-GPI (18:0/20:4) levels	rs10188669	2	150897389	A	G	0.51141	-0.0671657	0.0151226	8.93665e-06	8134	textfile	0.00241928	19.7213
GCST90199649	1-stearoyl-2-arachidonoyl-GPI (18:0/20:4) levels	rs115307528	2	166268501	G	A	0.0131579	-0.299834	0.0666202	6.77474e-06	8134	textfile	0.00248408	20.2508
GCST90199649	1-stearoyl-2-arachidonoyl-GPI (18:0/20:4) levels	rs2712421	3	128568900	T	G	0.655887	0.0732419	0.0160311	4.90664e-06	8134	textfile	0.00255962	20.8682
GCST90199649	1-stearoyl-2-arachidonoyl-GPI (18:0/20:4) levels	rs400810	5	31675054	G	A	0.0862856	0.128883	0.0270407	1.8767e-06	8134	textfile	0.00278509	22.7116
GCST90199649	1-stearoyl-2-arachidonoyl-GPI (18:0/20:4) levels	rs34542491	5	168805806	T	C	0.175664	0.0896599	0.0199692	7.12545e-06	8134	textfile	0.00247227	20.1543
GCST90199649	1-stearoyl-2-arachidonoyl-GPI (18:0/20:4) levels	rs140033739	6	30237375	A	G	0.0496511	-0.166275	0.0351807	2.28641e-06	8134	textfile	0.00273873	22.3325
GCST90199649	1-stearoyl-2-arachidonoyl-GPI (18:0/20:4) levels	rs3812316	7	73606007	G	C	0.121888	-0.136926	0.023095	3.05078e-09	8134	textfile	0.00430288	35.1422
GCST90199649	1-stearoyl-2-arachidonoyl-GPI (18:0/20:4) levels	rs60417901	7	92597062	T	C	0.0227329	-0.226606	0.051098	9.21865e-06	8134	textfile	0.00241203	19.662
GCST90199649	1-stearoyl-2-arachidonoyl-GPI (18:0/20:4) levels	rs141701630	7	100573450	T	C	0.012135	0.317893	0.0698624	5.3575e-06	8134	textfile	0.00253902	20.6999
GCST90199649	1-stearoyl-2-arachidonoyl-GPI (18:0/20:4) levels	rs72697217	9	7763957	C	G	0.0714189	0.139809	0.031174	7.29826e-06	8134	textfile	0.00246666	20.1084
GCST90199649	1-stearoyl-2-arachidonoyl-GPI (18:0/20:4) levels	rs174560	11	61814292	C	T	0.306967	-0.263536	0.0162451	3.49778e-59	8134	textfile	0.0313402	263.105
GCST90199649	1-stearoyl-2-arachidonoyl-GPI (18:0/20:4) levels	rs964184	11	116778201	C	G	0.868833	-0.194744	0.0224871	4.70771e-18	8134	textfile	0.00913631	74.9816
GCST90199649	1-stearoyl-2-arachidonoyl-GPI (18:0/20:4) levels	rs2269938	12	119804210	G	C	0.166874	-0.104296	0.0203216	2.86272e-07	8134	textfile	0.00322783	26.3338
GCST90199649	1-stearoyl-2-arachidonoyl-GPI (18:0/20:4) levels	rs112843621	14	26049841	G	A	0.0095679	-0.366363	0.0780364	2.66903e-06	8134	textfile	0.0027024	22.0355
GCST90199649	1-stearoyl-2-arachidonoyl-GPI (18:0/20:4) levels	rs80195574	14	34113605	A	G	0.0272033	-0.221346	0.0471492	2.67135e-06	8134	textfile	0.00270219	22.0337
GCST90199649	1-stearoyl-2-arachidonoyl-GPI (18:0/20:4) levels	rs1532085	15	58391167	G	A	0.623614	-0.0917612	0.0157522	5.70113e-09	8134	textfile	0.00415455	33.9257
GCST90199649	1-stearoyl-2-arachidonoyl-GPI (18:0/20:4) levels	rs79608464	16	71298685	A	G	0.01871	0.25749	0.0562381	4.68177e-06	8134	textfile	0.00257062	20.9581
GCST90199649	1-stearoyl-2-arachidonoyl-GPI (18:0/20:4) levels	rs77960347	18	49583585	G	A	0.0143349	0.479876	0.0634052	3.77862e-14	8134	textfile	0.00699289	57.2666
GCST90199649	1-stearoyl-2-arachidonoyl-GPI (18:0/20:4) levels	rs7241918	18	49634583	T	G	0.826708	0.132894	0.0200029	3.05834e-11	8134	textfile	0.00539722	44.1284
GCST90199649	1-stearoyl-2-arachidonoyl-GPI (18:0/20:4) levels	rs66466742	19	11225768	T	C	0.0402441	-0.189746	0.0383851	7.68393e-07	8134	textfile	0.00299511	24.4294
GCST90199649	1-stearoyl-2-arachidonoyl-GPI (18:0/20:4) levels	rs157595	19	44922203	G	A	0.599898	0.0939248	0.0158609	3.18487e-09	8134	textfile	0.00429272	35.0589
GCST90199649	1-stearoyl-2-arachidonoyl-GPI (18:0/20:4) levels	rs626283	19	54173307	G	C	0.562667	0.174476	0.0155831	4.2426e-29	8134	textfile	0.0151781	125.331
GCST90199650	Indolelactate levels	rs34380016	1	29231718	G	A	0.437266	-0.0666468	0.0146285	5.21484e-06	8233	textfile	0.00251482	20.7517
GCST90199650	Indolelactate levels	rs190002061	2	49252618	A	G	0.0150532	-0.265524	0.058646	5.9667e-06	8233	textfile	0.00248366	20.4939
GCST90199650	Indolelactate levels	rs62154332	2	101471008	T	C	0.0765673	0.118683	0.0265768	7.98229e-06	8233	textfile	0.00241637	19.9373
GCST90199650	Indolelactate levels	rs7617388	3	18845898	G	A	0.857589	-0.0945532	0.0213736	9.69652e-06	8233	textfile	0.00237142	19.5655
GCST90199650	Indolelactate levels	rs185272650	3	183994764	T	C	0.0112236	-0.300455	0.067736	9.1782e-06	8233	textfile	0.0023841	19.6704
GCST90199650	Indolelactate levels	rs1354368	4	99520729	G	A	0.64522	-0.072441	0.0148179	1.01477e-06	8233	textfile	0.00289453	23.8941
GCST90199650	Indolelactate levels	rs11950935	5	27771436	C	T	0.194657	-0.0798371	0.0178954	8.14575e-06	8233	textfile	0.00241168	19.8985
GCST90199650	Indolelactate levels	rs73782967	5	116927323	A	G	0.0546588	-0.152997	0.0316953	1.38514e-06	8233	textfile	0.00282222	23.2954
GCST90199650	Indolelactate levels	rs1867457	5	180177217	C	T	0.111679	-0.102015	0.0229082	8.45953e-06	8233	textfile	0.00240294	19.8263
GCST90199650	Indolelactate levels	rs113392484	6	78437780	C	T	0.0109306	0.318007	0.0686372	3.60129e-06	8233	textfile	0.00260055	21.4609
GCST90199650	Indolelactate levels	rs117078442	7	22296682	A	G	0.024059	-0.209946	0.046984	7.87867e-06	8233	textfile	0.00241939	19.9623
GCST90199650	Indolelactate levels	rs145909629	9	26547368	A	G	0.0147347	0.321487	0.0589415	4.91562e-08	8233	textfile	0.00360048	29.7426
GCST90199650	Indolelactate levels	rs2472509	9	104921949	G	T	0.326865	0.07003	0.0152695	4.51219e-06	8233	textfile	0.00254831	21.0287
GCST90199650	Indolelactate levels	rs2997922	9	128818465	T	C	0.709362	0.185074	0.0156931	4.22481e-32	8233	textfile	0.0166127	139.049
GCST90199650	Indolelactate levels	rs142582686	10	101005147	T	G	0.0429166	0.164806	0.0355849	3.63318e-06	8233	textfile	0.00259852	21.4442
GCST90199650	Indolelactate levels	rs11598287	10	132100905	A	G	0.30454	0.0749453	0.0160157	2.87603e-06	8233	textfile	0.00265268	21.8923
GCST90199650	Indolelactate levels	rs75333405	12	89836373	C	T	0.0356968	-0.170317	0.0384177	9.28037e-06	8233	textfile	0.00238155	19.6493
GCST90199650	Indolelactate levels	rs2794660	13	46749020	T	C	0.140026	0.0949183	0.0213333	8.61484e-06	8233	textfile	0.00239874	19.7915
GCST90199650	Indolelactate levels	rs61674325	14	43587540	T	C	0.329491	-0.0679091	0.0151389	7.26587e-06	8233	textfile	0.00243809	20.1169
GCST90199650	Indolelactate levels	rs1255731	14	63549593	C	T	0.236978	-0.0753124	0.0168771	8.10475e-06	8233	textfile	0.00241285	19.9082
GCST90199650	Indolelactate levels	rs148403098	14	102351945	T	C	0.0411829	0.167538	0.0359224	3.10312e-06	8233	textfile	0.00263507	21.7466
GCST90199650	Indolelactate levels	rs139117506	15	83308234	C	A	0.0370029	-0.175748	0.0379139	3.56131e-06	8233	textfile	0.00260312	21.4822
GCST90199650	Indolelactate levels	rs11647808	16	58736977	A	C	0.0790114	0.212473	0.0262875	6.33765e-16	8233	textfile	0.0078726	65.3136
GCST90199650	Indolelactate levels	rs35021400	16	87013026	A	C	0.214409	-0.0820587	0.0174559	2.58998e-06	8233	textfile	0.00267696	22.0932
GCST90199650	Indolelactate levels	rs142009207	17	42394393	C	G	0.0765238	-0.118055	0.0266692	9.57138e-06	8233	textfile	0.00237442	19.5904
GCST90199650	Indolelactate levels	rs150393758	17	69863978	T	C	0.0355126	0.172921	0.0390292	9.39877e-06	8233	textfile	0.00237861	19.625
GCST90199650	Indolelactate levels	rs19009	20	6755951	C	T	0.428307	-0.0637423	0.0143515	8.9327e-06	8233	textfile	0.00239036	19.7222
GCST90199651	Docosahexaenoate DHA; 22:6n3 levels	rs12129379	1	159995471	T	G	0.17895	0.0929219	0.0196733	2.32117e-06	8279	textfile	0.00268742	22.3037
GCST90199651	Docosahexaenoate DHA; 22:6n3 levels	rs181031465	2	164800745	T	C	0.0138364	0.282577	0.0630184	7.32432e-06	8279	textfile	0.00242274	20.1018
GCST90199651	Docosahexaenoate DHA; 22:6n3 levels	rs3731644	2	235041233	C	T	0.100677	0.110271	0.0242799	5.58135e-06	8279	textfile	0.00248525	20.6217
GCST90199651	Docosahexaenoate DHA; 22:6n3 levels	rs11715464	3	42868195	G	A	0.380725	-0.068416	0.0152901	7.65771e-06	8279	textfile	0.0024125	20.0166
GCST90199651	Docosahexaenoate DHA; 22:6n3 levels	rs11709701	3	197411278	T	C	0.315498	0.0724482	0.0158802	5.06262e-06	8279	textfile	0.0025077	20.8084
GCST90199651	Docosahexaenoate DHA; 22:6n3 levels	rs11930628	4	59788149	G	A	0.0880354	0.123625	0.0261218	2.21625e-06	8279	textfile	0.00269808	22.3924
GCST90199651	Docosahexaenoate DHA; 22:6n3 levels	rs1018091	4	143618621	C	T	0.457063	0.0675472	0.0146699	4.13525e-06	8279	textfile	0.0025543	21.1961
GCST90199651	Docosahexaenoate DHA; 22:6n3 levels	rs77207094	5	11520799	C	T	0.0186215	-0.248645	0.0546737	5.42114e-06	8279	textfile	0.00249196	20.6775
GCST90199651	Docosahexaenoate DHA; 22:6n3 levels	rs8523	6	10980820	A	G	0.429891	-0.0784228	0.0147676	1.09343e-07	8279	textfile	0.00339477	28.1942
GCST90199651	Docosahexaenoate DHA; 22:6n3 levels	rs187828726	6	158506347	G	T	0.023446	-0.221919	0.0487912	5.4067e-06	8279	textfile	0.00249255	20.6824
GCST90199651	Docosahexaenoate DHA; 22:6n3 levels	rs73045049	7	2658714	A	G	0.0352002	-0.182777	0.040097	5.15535e-06	8279	textfile	0.00250353	20.7737
GCST90199651	Docosahexaenoate DHA; 22:6n3 levels	rs34736275	7	80571027	A	G	0.327588	0.0734802	0.0160133	4.46044e-06	8279	textfile	0.00253687	21.0511
GCST90199651	Docosahexaenoate DHA; 22:6n3 levels	rs139278946	7	96776335	A	T	0.026335	-0.209975	0.0460257	5.06353e-06	8279	textfile	0.00250765	20.808
GCST90199651	Docosahexaenoate DHA; 22:6n3 levels	rs13268878	8	74456081	G	A	0.207876	-0.0830568	0.0187327	9.25958e-06	8279	textfile	0.00236887	19.6537
GCST90199651	Docosahexaenoate DHA; 22:6n3 levels	rs117676889	10	3308072	C	T	0.0302902	0.194787	0.0430833	6.15001e-06	8279	textfile	0.00246294	20.4361
GCST90199651	Docosahexaenoate DHA; 22:6n3 levels	rs148894582	10	58620420	G	A	0.0129169	-0.292453	0.0652677	7.43554e-06	8279	textfile	0.00241928	20.0729
GCST90199651	Docosahexaenoate DHA; 22:6n3 levels	rs174603	11	61858734	A	G	0.318542	-0.0936123	0.015879	3.73866e-09	8279	textfile	0.00418044	34.7468
GCST90199651	Docosahexaenoate DHA; 22:6n3 levels	rs145325641	12	95241095	A	G	0.0247183	-0.229959	0.047234	1.12451e-06	8279	textfile	0.00285478	23.6966
GCST90199651	Docosahexaenoate DHA; 22:6n3 levels	rs143268031	12	117697385	G	A	0.00507707	0.479847	0.104216	4.13762e-06	8279	textfile	0.00255416	21.1949
GCST90199651	Docosahexaenoate DHA; 22:6n3 levels	rs73500833	13	26756076	T	C	0.0153501	-0.271564	0.0598372	5.66876e-06	8279	textfile	0.00248167	20.5919
GCST90199651	Docosahexaenoate DHA; 22:6n3 levels	rs144230997	13	70662972	T	A	0.0116734	-0.321529	0.0691608	3.33553e-06	8279	textfile	0.00260381	21.608
GCST90199651	Docosahexaenoate DHA; 22:6n3 levels	rs1934826	13	75950409	A	G	0.454628	-0.065497	0.0148097	9.75301e-06	8279	textfile	0.00235693	19.5544
GCST90199651	Docosahexaenoate DHA; 22:6n3 levels	rs9545715	13	81469066	C	G	0.553703	-0.0728917	0.0151593	1.5215e-06	8279	textfile	0.0027849	23.1149
GCST90199651	Docosahexaenoate DHA; 22:6n3 levels	rs6564915	16	81774628	G	T	0.856833	0.101809	0.0218657	3.2225e-06	8279	textfile	0.00261175	21.6741
GCST90199652	1-stearoyl-2-oleoyl-GPS (18:0/18:1) levels	rs2055570	2	49116770	G	A	0.927349	-0.135106	0.0304665	9.22546e-06	8055	textfile	0.00243545	19.6606
GCST90199652	1-stearoyl-2-oleoyl-GPS (18:0/18:1) levels	rs1354034	3	56815721	C	T	0.609726	0.138779	0.0159732	3.68039e-18	8055	textfile	0.00928426	75.4668
GCST90199652	1-stearoyl-2-oleoyl-GPS (18:0/18:1) levels	rs78453362	3	78690859	A	G	0.0541305	0.154741	0.0347262	8.34918e-06	8055	textfile	0.00245902	19.8513
GCST90199652	1-stearoyl-2-oleoyl-GPS (18:0/18:1) levels	rs78365257	3	116530607	C	G	0.0146308	-0.294515	0.065059	5.98576e-06	8055	textfile	0.00253765	20.4877
GCST90199652	1-stearoyl-2-oleoyl-GPS (18:0/18:1) levels	rs6871550	5	399096	C	T	0.205068	0.0882151	0.0195516	6.4248e-06	8055	textfile	0.00252092	20.3523
GCST90199652	1-stearoyl-2-oleoyl-GPS (18:0/18:1) levels	rs12652405	5	56959725	A	T	0.0360831	-0.185696	0.041852	9.12308e-06	8055	textfile	0.00243807	19.6818
GCST90199652	1-stearoyl-2-oleoyl-GPS (18:0/18:1) levels	rs154803	5	92789493	A	T	0.975691	0.228935	0.0506099	6.08206e-06	8055	textfile	0.00253388	20.4572
GCST90199652	1-stearoyl-2-oleoyl-GPS (18:0/18:1) levels	rs9277341	6	33071848	C	T	0.310012	-0.0774887	0.0166568	3.28633e-06	8055	textfile	0.00267956	21.6364
GCST90199652	1-stearoyl-2-oleoyl-GPS (18:0/18:1) levels	rs55731338	6	35173215	A	G	0.0289729	-0.21443	0.0462655	3.57332e-06	8055	textfile	0.00265971	21.4758
GCST90199652	1-stearoyl-2-oleoyl-GPS (18:0/18:1) levels	rs17831607	6	134363401	G	A	0.139338	-0.106904	0.0224635	1.94566e-06	8055	textfile	0.00280381	22.6425
GCST90199652	1-stearoyl-2-oleoyl-GPS (18:0/18:1) levels	rs13234046	7	10971985	A	G	0.223223	-0.0842069	0.0189265	8.62088e-06	8055	textfile	0.00245145	19.7901
GCST90199652	1-stearoyl-2-oleoyl-GPS (18:0/18:1) levels	rs138806707	8	20999141	C	T	0.0200426	-0.258703	0.0555882	3.25682e-06	8055	textfile	0.00268167	21.6536
GCST90199652	1-stearoyl-2-oleoyl-GPS (18:0/18:1) levels	rs118096873	8	48726583	A	G	0.0110821	-0.330974	0.0743846	8.6072e-06	8055	textfile	0.00245183	19.7931
GCST90199652	1-stearoyl-2-oleoyl-GPS (18:0/18:1) levels	rs80312835	10	110417837	G	A	0.0139821	0.296795	0.0661347	7.19855e-06	8055	textfile	0.00249405	20.1348
GCST90199652	1-stearoyl-2-oleoyl-GPS (18:0/18:1) levels	rs117022836	11	37651035	T	C	0.0293313	-0.228706	0.0457893	5.89112e-07	8055	textfile	0.00308758	24.9413
GCST90199652	1-stearoyl-2-oleoyl-GPS (18:0/18:1) levels	rs7161063	14	88280172	G	C	0.0367098	-0.188363	0.0410966	4.57413e-06	8055	textfile	0.00260125	21.0025
GCST90199652	1-stearoyl-2-oleoyl-GPS (18:0/18:1) levels	rs72761668	15	101725739	G	A	0.0422211	-0.173508	0.0382524	5.73656e-06	8055	textfile	0.0025477	20.569
GCST90199652	1-stearoyl-2-oleoyl-GPS (18:0/18:1) levels	rs55823223	17	75894282	A	G	0.150056	-0.10594	0.0217392	1.09794e-06	8055	textfile	0.0029396	23.7424
GCST90199652	1-stearoyl-2-oleoyl-GPS (18:0/18:1) levels	rs12965592	18	100297	C	G	0.113639	-0.109671	0.0247405	9.30014e-06	8055	textfile	0.00243356	19.6453
GCST90199652	1-stearoyl-2-oleoyl-GPS (18:0/18:1) levels	rs75129304	19	54070271	G	T	0.223247	-0.0846584	0.0188206	6.85413e-06	8055	textfile	0.00250564	20.2286
GCST90199652	1-stearoyl-2-oleoyl-GPS (18:0/18:1) levels	rs56058673	22	36081699	T	C	0.0591344	-0.155282	0.0336363	3.90287e-06	8055	textfile	0.00263884	21.3068
GCST90199653	1-myristoyl-2-palmitoyl-gpc (14:0/16:0) levels	rs148311684	1	4888680	A	G	0.0126404	-0.303145	0.0683667	9.24546e-06	8271	textfile	0.0023715	19.6565
GCST90199653	1-myristoyl-2-palmitoyl-gpc (14:0/16:0) levels	rs2996477	1	91920677	C	T	0.924975	0.131699	0.0294263	7.62133e-06	8271	textfile	0.00241593	20.0257
GCST90199653	1-myristoyl-2-palmitoyl-gpc (14:0/16:0) levels	rs114128846	2	118280459	A	G	0.064399	0.147692	0.031243	2.27645e-06	8271	textfile	0.0026945	22.341
GCST90199653	1-myristoyl-2-palmitoyl-gpc (14:0/16:0) levels	rs79682447	4	2260377	A	G	0.0406628	-0.189114	0.0384282	8.59963e-07	8271	textfile	0.00291957	24.2126
GCST90199653	1-myristoyl-2-palmitoyl-gpc (14:0/16:0) levels	rs28867983	4	21108584	G	A	0.201939	0.0850279	0.019173	9.2171e-06	8271	textfile	0.00237221	19.6625
GCST90199653	1-myristoyl-2-palmitoyl-gpc (14:0/16:0) levels	rs4698782	4	109734125	C	T	0.439682	-0.0728829	0.0154847	2.51668e-06	8271	textfile	0.00267132	22.1483
GCST90199653	1-myristoyl-2-palmitoyl-gpc (14:0/16:0) levels	rs12331085	4	171881699	A	G	0.264501	-0.0932487	0.0176113	1.19123e-07	8271	textfile	0.00337812	28.0284
GCST90199653	1-myristoyl-2-palmitoyl-gpc (14:0/16:0) levels	rs4975528	5	1017800	A	G	0.27399	0.0782659	0.0173632	6.55743e-06	8271	textfile	0.00245054	20.3133
GCST90199653	1-myristoyl-2-palmitoyl-gpc (14:0/16:0) levels	rs147325198	5	9684711	A	G	0.014061	0.312097	0.065423	1.83812e-06	8271	textfile	0.00274389	22.7517
GCST90199653	1-myristoyl-2-palmitoyl-gpc (14:0/16:0) levels	rs9349828	6	56559434	C	T	0.312933	0.073257	0.0164631	8.59628e-06	8271	textfile	0.00238824	19.7957
GCST90199653	1-myristoyl-2-palmitoyl-gpc (14:0/16:0) levels	rs116926922	6	159958678	T	G	0.0329258	0.200887	0.0425847	2.3894e-06	8271	textfile	0.00268331	22.248
GCST90199653	1-myristoyl-2-palmitoyl-gpc (14:0/16:0) levels	rs10868484	9	86776740	C	T	0.160135	0.0967565	0.0211482	4.75862e-06	8271	textfile	0.0025244	20.9271
GCST90199653	1-myristoyl-2-palmitoyl-gpc (14:0/16:0) levels	rs4485089	11	12409814	G	A	0.243905	-0.080974	0.0179663	6.57522e-06	8271	textfile	0.00244991	20.3081
GCST90199653	1-myristoyl-2-palmitoyl-gpc (14:0/16:0) levels	rs79292294	11	38215972	G	T	0.0254391	0.217589	0.0488736	8.50461e-06	8271	textfile	0.00239071	19.8162
GCST90199653	1-myristoyl-2-palmitoyl-gpc (14:0/16:0) levels	rs17583806	13	104779166	A	G	0.0741304	0.13245	0.0289892	4.90168e-06	8271	textfile	0.00251755	20.8702
GCST90199653	1-myristoyl-2-palmitoyl-gpc (14:0/16:0) levels	rs2676379	15	46615379	G	C	0.534699	0.0709062	0.0153401	3.79536e-06	8271	textfile	0.00257652	21.3603
GCST90199653	1-myristoyl-2-palmitoyl-gpc (14:0/16:0) levels	rs28704912	18	7928036	A	C	0.0874939	0.130285	0.0272362	1.72261e-06	8271	textfile	0.00275891	22.8766
GCST90199653	1-myristoyl-2-palmitoyl-gpc (14:0/16:0) levels	rs142273297	20	3610520	A	G	0.0154583	0.275401	0.0618858	8.58129e-06	8271	textfile	0.00238865	19.799
GCST90199654	Paraxanthine levels in elite athletes	rs114830966	1	74384420	A	G	0.0106575	-0.351981	0.0784625	7.25809e-06	7840	textfile	0.00256026	20.1189
GCST90199654	Paraxanthine levels in elite athletes	rs72799346	2	22414570	T	G	0.0217669	-0.243234	0.0539023	6.40691e-06	7840	textfile	0.00259055	20.3574
GCST90199654	Paraxanthine levels in elite athletes	rs10194878	2	138639888	C	T	0.283725	0.0812524	0.0177378	4.63326e-06	7840	textfile	0.00266929	20.9779
GCST90199654	Paraxanthine levels in elite athletes	rs1503609	4	126847694	A	G	0.352215	0.073513	0.0166079	9.58302e-06	7840	textfile	0.00249287	19.5879
GCST90199654	Paraxanthine levels in elite athletes	rs115087674	4	155770669	T	A	0.0133803	-0.308828	0.0689018	7.38941e-06	7840	textfile	0.0025559	20.0845
GCST90199654	Paraxanthine levels in elite athletes	rs9370260	6	54056876	C	T	0.682724	0.0811845	0.01711	2.08665e-06	7840	textfile	0.00286342	22.5079
GCST90199654	Paraxanthine levels in elite athletes	rs150604675	6	107115055	T	C	0.0306812	-0.211642	0.0468436	6.24082e-06	7840	textfile	0.00259692	20.4076
GCST90199654	Paraxanthine levels in elite athletes	rs78574673	6	152626771	G	T	0.0254724	0.228458	0.0504438	5.92737e-06	7840	textfile	0.00260943	20.5063
GCST90199654	Paraxanthine levels in elite athletes	rs118105917	6	159627396	T	C	0.00843666	-0.385059	0.0868612	9.29138e-06	7840	textfile	0.00250034	19.6468
GCST90199654	Paraxanthine levels in elite athletes	rs7787264	7	2667935	A	T	0.110708	-0.112899	0.0255469	9.90231e-06	7840	textfile	0.00248489	19.5251
GCST90199654	Paraxanthine levels in elite athletes	rs13243315	7	25474434	C	T	0.205073	-0.0931508	0.020119	3.6566e-06	7840	textfile	0.00272683	21.4314
GCST90199654	Paraxanthine levels in elite athletes	rs150047778	7	116118257	C	T	0.0108029	-0.357145	0.0775345	4.09938e-06	7840	textfile	0.00269904	21.2123
GCST90199654	Paraxanthine levels in elite athletes	rs79361921	8	58022004	A	G	0.029188	-0.22819	0.0472548	1.37267e-06	7840	textfile	0.00296548	23.3126
GCST90199654	Paraxanthine levels in elite athletes	rs78607630	9	107914662	G	A	0.0241997	-0.253719	0.0518432	9.88221e-07	7840	textfile	0.00304566	23.9448
GCST90199654	Paraxanthine levels in elite athletes	rs11599254	10	28929032	T	C	0.0840498	0.137987	0.0286132	1.41769e-06	7840	textfile	0.00295761	23.2505
GCST90199654	Paraxanthine levels in elite athletes	rs10509810	10	106005598	G	A	0.408098	-0.0767333	0.0163837	2.82009e-06	7840	textfile	0.00279006	21.9297
GCST90199654	Paraxanthine levels in elite athletes	rs143167061	11	13186904	T	C	0.0194548	-0.255726	0.057744	9.48373e-06	7840	textfile	0.00249537	19.6076
GCST90199654	Paraxanthine levels in elite athletes	rs11032948	11	34951350	T	C	0.245032	0.0933967	0.0187015	5.91196e-07	7840	textfile	0.00317113	24.9344
GCST90199654	Paraxanthine levels in elite athletes	rs643104	11	118696416	C	T	0.336248	-0.081713	0.0174577	2.86002e-06	7840	textfile	0.00278664	21.9027
GCST90199654	Paraxanthine levels in elite athletes	rs17653722	12	52193734	T	G	0.170187	-0.0950999	0.0212194	7.40329e-06	7840	textfile	0.00255545	20.0809
GCST90199654	Paraxanthine levels in elite athletes	rs75467050	12	97703428	T	C	0.0391705	-0.181124	0.0407723	8.89931e-06	7840	textfile	0.00251081	19.7293
GCST90199654	Paraxanthine levels in elite athletes	rs34563893	12	98038615	C	T	0.012781	-0.343882	0.0708587	1.21566e-06	7840	textfile	0.00299512	23.5462
GCST90199654	Paraxanthine levels in elite athletes	rs2274148	13	49278988	T	C	0.0333248	0.199304	0.0441846	6.46105e-06	7840	textfile	0.0025885	20.3413
GCST90199654	Paraxanthine levels in elite athletes	rs7326993	13	92197195	G	A	0.532382	-0.0721645	0.0163342	9.96179e-06	7840	textfile	0.00248345	19.5137
GCST90199654	Paraxanthine levels in elite athletes	rs115520044	14	49488289	A	G	0.0170535	0.30686	0.0617075	6.59906e-07	7840	textfile	0.00314428	24.7226
GCST90199654	Paraxanthine levels in elite athletes	rs28491088	15	24911167	C	A	0.15482	0.0994323	0.0223294	8.46886e-06	7840	textfile	0.00252283	19.8239
GCST90199654	Paraxanthine levels in elite athletes	rs112492033	15	80442893	A	G	0.0190433	-0.270033	0.0581759	3.45602e-06	7840	textfile	0.00274056	21.5396
GCST90199654	Paraxanthine levels in elite athletes	rs62017761	16	6502503	G	T	0.4716	-0.0738812	0.0158913	3.33291e-06	7840	textfile	0.0027494	21.6092
GCST90199654	Paraxanthine levels in elite athletes	rs10459799	16	59963158	G	C	0.147324	-0.103929	0.0224526	3.67743e-06	7840	textfile	0.00272545	21.4205
GCST90199654	Paraxanthine levels in elite athletes	rs57526497	17	79549816	C	A	0.940958	-0.154204	0.0338631	5.27008e-06	7840	textfile	0.002638	20.7313
GCST90199654	Paraxanthine levels in elite athletes	rs77866717	18	43307829	C	T	0.0564862	-0.153486	0.0346997	9.72234e-06	7840	textfile	0.00248936	19.5603
GCST90199654	Paraxanthine levels in elite athletes	rs56113850	19	40847202	C	T	0.573947	-0.111197	0.0159364	3.00367e-12	7840	textfile	0.00617165	48.6738
GCST90199654	Paraxanthine levels in elite athletes	rs2245730	21	42705218	C	A	0.434712	-0.0769941	0.0162704	2.22152e-06	7840	textfile	0.00284816	22.3876
GCST90199655	4-methyl-2-oxopentanoate levels	rs2291115	1	83555746	T	C	0.188329	-0.0877537	0.0192477	5.13532e-06	8255	textfile	0.00251168	20.7811
GCST90199655	4-methyl-2-oxopentanoate levels	rs6754181	2	29743514	C	T	0.840504	0.0935486	0.0202835	3.98709e-06	8255	textfile	0.00257012	21.2659
GCST90199655	4-methyl-2-oxopentanoate levels	rs893971	4	88282518	G	A	0.399187	0.0924746	0.0150638	8.31252e-10	8255	textfile	0.00454444	37.6765
GCST90199655	4-methyl-2-oxopentanoate levels	rs56107485	6	156517427	C	A	0.0606982	-0.152913	0.0307105	6.38534e-07	8255	textfile	0.0029943	24.7862
GCST90199655	4-methyl-2-oxopentanoate levels	rs7012455	8	51775791	T	C	0.72081	0.0767546	0.0165318	3.43625e-06	8255	textfile	0.00260447	21.5508
GCST90199655	4-methyl-2-oxopentanoate levels	rs112482875	11	20468924	C	G	0.0370528	0.183548	0.0390382	2.57958e-06	8255	textfile	0.0026708	22.1011
GCST90199655	4-methyl-2-oxopentanoate levels	rs58729469	11	36050283	T	C	0.159237	0.0976357	0.0200177	1.07452e-06	8255	textfile	0.00287357	23.7839
GCST90199655	4-methyl-2-oxopentanoate levels	rs73597221	11	132238300	A	G	0.0466309	-0.17389	0.0348777	6.17385e-07	8255	textfile	0.00300214	24.8513
GCST90199655	4-methyl-2-oxopentanoate levels	rs75090459	13	22127850	A	G	0.017058	0.26568	0.0567147	2.80646e-06	8255	textfile	0.00265128	21.9392
GCST90199655	4-methyl-2-oxopentanoate levels	rs12894999	14	102071272	A	G	0.813639	-0.0850341	0.019043	7.99266e-06	8255	textfile	0.00240963	19.9347
GCST90199655	4-methyl-2-oxopentanoate levels	rs77753167	18	10814502	T	C	0.0607551	-0.147065	0.0310573	2.18759e-06	8255	textfile	0.00270892	22.4174
GCST90199655	4-methyl-2-oxopentanoate levels	rs6055350	20	858872	C	G	0.96283	-0.186005	0.0393211	2.24051e-06	8255	textfile	0.00270337	22.3714
GCST90199656	3-indoxyl sulfate levels	rs140560919	1	147564521	C	T	0.0138957	0.292597	0.0654917	7.90694e-06	8242	textfile	0.00241593	19.9555
GCST90199656	3-indoxyl sulfate levels	rs492467	1	165912242	G	A	0.400124	-0.0701385	0.0156135	7.05018e-06	8242	textfile	0.00244241	20.1747
GCST90199656	3-indoxyl sulfate levels	rs55839541	1	213870367	A	G	0.139213	0.101358	0.0221088	4.55069e-06	8242	textfile	0.00254359	21.0126
GCST90199656	3-indoxyl sulfate levels	rs4649261	1	233808502	G	A	0.388522	0.0737226	0.0158935	3.50859e-06	8242	textfile	0.00260374	21.5108
GCST90199656	3-indoxyl sulfate levels	rs146369127	3	22383982	A	G	0.0185524	0.269587	0.0567278	2.0112e-06	8242	textfile	0.00273266	22.5788
GCST90199656	3-indoxyl sulfate levels	rs7651697	3	72185534	C	T	0.496355	0.0706641	0.0155505	5.51533e-06	8242	textfile	0.00249913	20.6445
GCST90199656	3-indoxyl sulfate levels	rs4692540	4	26529176	T	G	0.837001	-0.0952962	0.0204074	3.01657e-06	8242	textfile	0.00263873	21.8007
GCST90199656	3-indoxyl sulfate levels	rs191105317	4	128815359	G	C	0.0117339	-0.362577	0.0700538	2.27061e-07	8242	textfile	0.00323963	26.7813
GCST90199656	3-indoxyl sulfate levels	rs13176353	5	1801312	C	G	0.891315	-0.114955	0.0245476	2.82755e-06	8242	textfile	0.0026537	21.9246
GCST90199656	3-indoxyl sulfate levels	rs114842896	5	99893693	A	G	0.013081	0.30447	0.0669031	5.34158e-06	8242	textfile	0.00250654	20.7058
GCST90199656	3-indoxyl sulfate levels	rs651578	6	25873655	C	T	0.240034	0.0800674	0.01791	7.80184e-06	8242	textfile	0.002419	19.9809
GCST90199656	3-indoxyl sulfate levels	rs6904845	6	31256646	C	T	0.743482	0.0774978	0.0174619	9.07576e-06	8242	textfile	0.00238411	19.692
GCST90199656	3-indoxyl sulfate levels	rs2496679	6	80609375	C	T	0.974437	0.213632	0.0481132	8.98791e-06	8242	textfile	0.00238635	19.7105
GCST90199656	3-indoxyl sulfate levels	rs9479849	6	154431131	A	G	0.00753433	-0.39936	0.0884327	6.30262e-06	8242	textfile	0.0024683	20.3891
GCST90199656	3-indoxyl sulfate levels	rs139986278	7	79049588	C	T	0.0116698	-0.315708	0.0706034	7.76506e-06	8242	textfile	0.00242011	19.9901
GCST90199656	3-indoxyl sulfate levels	rs2016346	8	135425732	C	T	0.307059	-0.0742048	0.01661	7.9147e-06	8242	textfile	0.00241569	19.9535
GCST90199656	3-indoxyl sulfate levels	rs74334677	10	59568572	A	G	0.0306073	-0.217425	0.0447759	1.19873e-06	8242	textfile	0.00285271	23.5735
GCST90199656	3-indoxyl sulfate levels	rs117023050	12	132005752	C	T	0.0449466	0.16474	0.0370405	8.68438e-06	8242	textfile	0.00239426	19.776
GCST90199656	3-indoxyl sulfate levels	rs11078452	17	3503447	C	A	0.980903	-0.266191	0.0555632	1.66138e-06	8242	textfile	0.00277697	22.946
GCST90199656	3-indoxyl sulfate levels	rs1971157	17	29598325	C	G	0.381295	0.0712004	0.0160318	8.94547e-06	8242	textfile	0.00238742	19.7195
GCST90199656	3-indoxyl sulfate levels	rs198542	17	50567176	A	G	0.454857	0.0702721	0.0153512	4.70302e-06	8242	textfile	0.00253598	20.9496
GCST90199656	3-indoxyl sulfate levels	rs72987107	19	5335243	T	C	0.0209548	-0.255879	0.0532644	1.55571e-06	8242	textfile	0.00279221	23.0722
GCST90199656	3-indoxyl sulfate levels	rs56113850	19	40847202	C	T	0.576131	-0.076687	0.0152603	5.02725e-07	8242	textfile	0.00305461	25.2471
GCST90199657	Sphingosine 1-phosphate levels	rs140079282	3	99447594	A	C	0.0184262	-0.261606	0.056463	3.60008e-06	8246	textfile	0.00259654	21.4616
GCST90199657	Sphingosine 1-phosphate levels	rs1488103	3	169207806	A	G	0.393833	-0.0723142	0.015939	5.70756e-06	8246	textfile	0.00249	20.5788
GCST90199657	Sphingosine 1-phosphate levels	rs1456759	4	31547799	T	C	0.737365	-0.0816351	0.0173502	2.53695e-06	8246	textfile	0.00267755	22.133
GCST90199657	Sphingosine 1-phosphate levels	rs115939317	4	113730518	T	C	0.0153631	0.27762	0.0620996	7.80146e-06	8246	textfile	0.00241785	19.9811
GCST90199657	Sphingosine 1-phosphate levels	rs41397245	5	77874839	A	G	0.378124	-0.0776802	0.0161082	1.41834e-06	8246	textfile	0.00281229	23.2499
GCST90199657	Sphingosine 1-phosphate levels	rs71588370	5	104821478	G	A	0.0394801	0.184415	0.0392364	2.60043e-06	8246	textfile	0.00267183	22.0856
GCST90199657	Sphingosine 1-phosphate levels	rs138132596	5	130309113	G	A	0.00497814	0.513535	0.109227	2.58227e-06	8246	textfile	0.00267346	22.0991
GCST90199657	Sphingosine 1-phosphate levels	rs141116536	6	1332934	C	T	0.0266543	0.229382	0.0484838	2.233e-06	8246	textfile	0.0027071	22.3779
GCST90199657	Sphingosine 1-phosphate levels	rs9461721	6	31770631	G	A	0.0262263	-0.256109	0.0478132	8.48745e-08	8246	textfile	0.00346739	28.6846
GCST90199657	Sphingosine 1-phosphate levels	rs9360664	6	73331701	A	G	0.1805	-0.0936889	0.0200697	3.03896e-06	8246	textfile	0.00263575	21.7866
GCST90199657	Sphingosine 1-phosphate levels	rs11986857	8	21182547	G	C	0.0606116	0.147791	0.0320867	4.10483e-06	8246	textfile	0.00256618	21.21
GCST90199657	Sphingosine 1-phosphate levels	rs10960927	9	13072342	C	T	0.0494112	0.157515	0.0353441	8.32674e-06	8246	textfile	0.00240282	19.8566
GCST90199657	Sphingosine 1-phosphate levels	rs10744901	12	117707878	C	T	0.317054	-0.0733906	0.0164198	7.83555e-06	8246	textfile	0.00241686	19.9728
GCST90199657	Sphingosine 1-phosphate levels	rs6493965	15	57893963	G	A	0.644609	-0.0718094	0.0160027	7.21237e-06	8246	textfile	0.00243598	20.1312
GCST90199657	Sphingosine 1-phosphate levels	rs7200047	16	83117864	A	G	0.49245	0.0725737	0.0157374	3.99671e-06	8246	textfile	0.00257235	21.2612
GCST90199657	Sphingosine 1-phosphate levels	rs1000821	17	76437921	T	C	0.460226	0.0955501	0.0152708	3.92298e-10	8246	textfile	0.0047254	39.1411
GCST90199657	Sphingosine 1-phosphate levels	rs10502344	18	6107710	G	A	0.0362631	0.190151	0.0413987	4.36607e-06	8246	textfile	0.00255194	21.092
GCST90199658	Alpha-hydroxyisocaproate levels	rs72859389	1	8192624	C	A	0.0611044	0.132036	0.029663	8.53929e-06	8250	textfile	0.00239585	19.8084
GCST90199658	Alpha-hydroxyisocaproate levels	rs142728688	1	154655583	A	G	0.0227938	-0.23423	0.0483974	1.30022e-06	8250	textfile	0.0028311	23.4172
GCST90199658	Alpha-hydroxyisocaproate levels	rs142808012	1	240205226	T	A	0.0149562	0.267776	0.059366	6.46449e-06	8250	textfile	0.00246005	20.3405
GCST90199658	Alpha-hydroxyisocaproate levels	rs1955284	2	8556927	T	C	0.807407	0.0830487	0.0184612	6.84165e-06	8250	textfile	0.00244697	20.2321
GCST90199658	Alpha-hydroxyisocaproate levels	rs4852728	2	70902908	A	C	0.178937	-0.0864222	0.0188155	4.36647e-06	8250	textfile	0.00255068	21.0918
GCST90199658	Alpha-hydroxyisocaproate levels	rs11715398	3	194116327	T	C	0.105338	0.116068	0.0236777	9.48658e-07	8250	textfile	0.00290422	24.0237
GCST90199658	Alpha-hydroxyisocaproate levels	rs1808859	4	88313660	C	T	0.44434	0.0726542	0.0146613	7.21386e-07	8250	textfile	0.00296778	24.5511
GCST90199658	Alpha-hydroxyisocaproate levels	rs35783478	4	108308227	A	G	0.231208	0.0830143	0.0171179	1.23742e-06	8250	textfile	0.00284259	23.5125
GCST90199658	Alpha-hydroxyisocaproate levels	rs620617	5	19446738	T	C	0.599716	-0.070098	0.0147602	2.0429e-06	8250	textfile	0.00272638	22.5487
GCST90199658	Alpha-hydroxyisocaproate levels	rs1975533	5	59406582	G	A	0.116319	-0.119704	0.0225894	1.16365e-07	8250	textfile	0.00339218	28.0739
GCST90199658	Alpha-hydroxyisocaproate levels	rs34973031	5	73870529	C	A	0.0853852	-0.123459	0.0259273	1.91937e-06	8250	textfile	0.00274085	22.6686
GCST90199658	Alpha-hydroxyisocaproate levels	rs7737487	5	165055996	A	G	0.595653	0.0727989	0.0146176	6.35102e-07	8250	textfile	0.00299737	24.7966
GCST90199658	Alpha-hydroxyisocaproate levels	rs734860	5	173972838	C	T	0.602667	0.0779035	0.0152545	3.27446e-07	8250	textfile	0.00315133	26.0743
GCST90199658	Alpha-hydroxyisocaproate levels	rs62485457	7	104917075	C	T	0.0221196	0.228417	0.0492927	3.58845e-06	8250	textfile	0.00259602	21.4677
GCST90199658	Alpha-hydroxyisocaproate levels	rs76445723	8	19096342	T	G	0.0211627	-0.227203	0.0503536	6.41715e-06	8250	textfile	0.00246174	20.3546
GCST90199658	Alpha-hydroxyisocaproate levels	rs4934976	10	33502194	A	G	0.657788	-0.0731137	0.0155296	2.50131e-06	8250	textfile	0.00267952	22.1601
GCST90199658	Alpha-hydroxyisocaproate levels	rs10832920	11	18320322	G	A	0.539011	-0.0659084	0.0142595	3.79896e-06	8250	textfile	0.00258283	21.3583
GCST90199658	Alpha-hydroxyisocaproate levels	rs113914810	12	72255376	T	C	0.0292252	0.195815	0.0434709	6.65286e-06	8250	textfile	0.00245343	20.2857
GCST90199658	Alpha-hydroxyisocaproate levels	rs78820411	15	26233756	G	A	0.0386388	0.170371	0.0373253	5.0068e-06	8250	textfile	0.00251904	20.8295
GCST90199658	Alpha-hydroxyisocaproate levels	rs10414919	19	19944477	A	G	0.280961	-0.0797399	0.0161833	8.33707e-07	8250	textfile	0.00293418	24.2724
GCST90199658	Alpha-hydroxyisocaproate levels	rs151029917	20	717462	T	G	0.0064524	0.405287	0.0904053	7.36017e-06	8250	textfile	0.00243012	20.0924
GCST90199658	Alpha-hydroxyisocaproate levels	rs79376596	20	2418904	G	A	0.0291836	0.195553	0.0432889	6.26065e-06	8250	textfile	0.00246745	20.4019
GCST90199659	1-stearoyl-GPI (18:0) levels	rs10789117	1	62606594	C	A	0.341811	-0.0805466	0.0157387	3.09195e-07	8260	textfile	0.00316083	26.1849
GCST90199659	1-stearoyl-GPI (18:0) levels	rs9436300	1	65429581	G	A	0.68347	0.0754039	0.0169789	8.95281e-06	8260	textfile	0.00238206	19.718
GCST90199659	1-stearoyl-GPI (18:0) levels	rs151115380	1	164755085	T	C	0.0130281	0.310888	0.0661973	2.64817e-06	8260	textfile	0.00266311	22.0507
GCST90199659	1-stearoyl-GPI (18:0) levels	rs13035306	2	123961851	T	C	0.05619	-0.156036	0.0325815	1.67535e-06	8260	textfile	0.002769	22.9299
GCST90199659	1-stearoyl-GPI (18:0) levels	rs35311550	3	542329	C	T	0.0141818	-0.322065	0.0642743	5.42083e-07	8260	textfile	0.0030305	25.1019
GCST90199659	1-stearoyl-GPI (18:0) levels	rs7610125	3	152913328	T	C	0.436891	-0.0758416	0.0155174	1.02115e-06	8260	textfile	0.00288365	23.8821
GCST90199659	1-stearoyl-GPI (18:0) levels	rs139782415	4	10514994	T	C	0.0899487	0.126378	0.0264791	1.81728e-06	8260	textfile	0.00275018	22.7736
GCST90199659	1-stearoyl-GPI (18:0) levels	rs6849130	4	164626088	C	T	0.118281	-0.108294	0.0237693	5.21256e-06	8260	textfile	0.00250672	20.7525
GCST90199659	1-stearoyl-GPI (18:0) levels	rs4266604	7	52911031	C	T	0.294749	0.0745017	0.0166127	7.30464e-06	8260	textfile	0.00242893	20.107
GCST90199659	1-stearoyl-GPI (18:0) levels	rs117400415	7	90119386	G	C	0.186215	0.0888842	0.0195487	5.44662e-06	8260	textfile	0.00249659	20.6685
GCST90199659	1-stearoyl-GPI (18:0) levels	rs13265847	8	29804288	G	A	0.942421	-0.156331	0.0336519	3.39176e-06	8260	textfile	0.0026059	21.5757
GCST90199659	1-stearoyl-GPI (18:0) levels	rs78765237	9	8396478	A	G	0.0204739	0.24977	0.053264	2.74152e-06	8260	textfile	0.00265508	21.9841
GCST90199659	1-stearoyl-GPI (18:0) levels	rs1836921	9	104991756	A	G	0.276299	-0.0775788	0.0170992	5.70656e-06	8260	textfile	0.00248584	20.5792
GCST90199659	1-stearoyl-GPI (18:0) levels	rs2435583	11	98703115	G	A	0.164587	-0.0990229	0.0204562	1.29364e-06	8260	textfile	0.00282886	23.427
GCST90199659	1-stearoyl-GPI (18:0) levels	rs7302336	12	130523620	A	G	0.112836	0.113218	0.0239989	2.38589e-06	8260	textfile	0.0026872	22.2507
GCST90199659	1-stearoyl-GPI (18:0) levels	rs1555942	14	68172250	A	T	0.965825	0.188681	0.0418631	6.57211e-06	8260	textfile	0.00245328	20.309
GCST90199659	1-stearoyl-GPI (18:0) levels	rs113735393	16	81524461	A	G	0.0352927	-0.207519	0.0411356	4.54134e-07	8260	textfile	0.0030716	25.4434
GCST90199659	1-stearoyl-GPI (18:0) levels	rs141437456	17	78927185	T	C	0.00988166	-0.347399	0.0764493	5.51496e-06	8260	textfile	0.00249371	20.6445
GCST90199660	1,2-dipalmitoyl-gpc (16:0/16:0) levels	rs2745311	1	18577539	A	C	0.535022	0.0702244	0.0154888	5.79093e-06	8264	textfile	0.00248125	20.5511
GCST90199660	1,2-dipalmitoyl-gpc (16:0/16:0) levels	rs2032969	1	74709980	A	G	0.106101	-0.111093	0.0248798	8.00062e-06	8264	textfile	0.00240682	19.9331
GCST90199660	1,2-dipalmitoyl-gpc (16:0/16:0) levels	rs6753019	2	113190582	A	G	0.837465	-0.0961117	0.0210504	4.97633e-06	8264	textfile	0.00251621	20.8414
GCST90199660	1,2-dipalmitoyl-gpc (16:0/16:0) levels	rs145128297	5	25233533	A	G	0.014713	-0.298888	0.0637577	2.76062e-06	8264	textfile	0.00265221	21.9708
GCST90199660	1,2-dipalmitoyl-gpc (16:0/16:0) levels	rs4920834	5	85752257	A	G	0.764055	0.0902345	0.0181074	6.25094e-07	8264	textfile	0.00299599	24.8272
GCST90199660	1,2-dipalmitoyl-gpc (16:0/16:0) levels	rs1061808	6	32168770	G	T	0.631678	0.200092	0.0156583	2.15628e-37	8264	textfile	0.0193768	163.254
GCST90199660	1,2-dipalmitoyl-gpc (16:0/16:0) levels	rs9374755	6	97711860	C	T	0.306209	-0.0754855	0.0167415	6.51662e-06	8264	textfile	0.00245404	20.3251
GCST90199660	1,2-dipalmitoyl-gpc (16:0/16:0) levels	rs183181954	8	11351824	G	A	0.0018173	0.857517	0.179475	1.77117e-06	8264	textfile	0.00275479	22.823
GCST90199660	1,2-dipalmitoyl-gpc (16:0/16:0) levels	rs12544703	8	58397865	G	A	0.182667	-0.106164	0.019997	1.1023e-07	8264	textfile	0.00339904	28.1786
GCST90199660	1,2-dipalmitoyl-gpc (16:0/16:0) levels	rs72728195	8	137578752	C	T	0.307461	-0.0764083	0.0166291	4.33073e-06	8264	textfile	0.00254827	21.1076
GCST90199660	1,2-dipalmitoyl-gpc (16:0/16:0) levels	rs185772485	10	4381415	G	A	0.0180312	-0.277576	0.0576862	1.4955e-06	8264	textfile	0.00279392	23.1481
GCST90199660	1,2-dipalmitoyl-gpc (16:0/16:0) levels	rs7900015	10	23801354	A	G	0.0481855	0.160184	0.0357053	7.24796e-06	8264	textfile	0.00242955	20.1218
GCST90199660	1,2-dipalmitoyl-gpc (16:0/16:0) levels	rs102275	11	61790331	C	T	0.34593	-0.220549	0.015913	1.11176e-43	8264	textfile	0.0227162	192.044
GCST90199660	1,2-dipalmitoyl-gpc (16:0/16:0) levels	rs3019671	11	134624160	T	C	0.39617	-0.0743413	0.0156753	2.11027e-06	8264	textfile	0.0027143	22.4866
GCST90199660	1,2-dipalmitoyl-gpc (16:0/16:0) levels	rs10778301	12	103893299	A	G	0.461879	-0.0693898	0.0154191	6.78686e-06	8264	textfile	0.00244467	20.2473
GCST90199660	1,2-dipalmitoyl-gpc (16:0/16:0) levels	rs7320739	13	106285700	G	T	0.166891	-0.0957937	0.0206722	3.58761e-06	8264	textfile	0.00259169	21.4682
GCST90199660	1,2-dipalmitoyl-gpc (16:0/16:0) levels	rs61979368	14	76348790	T	C	0.247334	0.0825341	0.0180997	5.11584e-06	8264	textfile	0.00250982	20.7883
GCST90199660	1,2-dipalmitoyl-gpc (16:0/16:0) levels	rs45617141	15	43331199	G	T	0.0177024	0.264148	0.0582611	5.79112e-06	8264	textfile	0.00248124	20.551
GCST90199660	1,2-dipalmitoyl-gpc (16:0/16:0) levels	rs1601935	15	58379566	T	G	0.650326	-0.0771848	0.0168088	4.39154e-06	8264	textfile	0.00254503	21.0807
GCST90199660	1,2-dipalmitoyl-gpc (16:0/16:0) levels	rs12438714	15	93042745	T	G	0.0645318	-0.138473	0.0307182	6.54901e-06	8264	textfile	0.00245291	20.3158
GCST90199660	1,2-dipalmitoyl-gpc (16:0/16:0) levels	rs117470433	16	4834391	T	C	0.0176685	0.26326	0.0585744	6.97514e-06	8264	textfile	0.00243839	20.1952
GCST90199660	1,2-dipalmitoyl-gpc (16:0/16:0) levels	rs141357957	16	9809295	T	C	0.0127443	-0.30519	0.0679417	7.05785e-06	8264	textfile	0.00243567	20.1726
GCST90199660	1,2-dipalmitoyl-gpc (16:0/16:0) levels	rs17231506	16	56960616	T	C	0.325307	0.0901668	0.0162354	2.79678e-08	8264	textfile	0.00371843	30.8363
GCST90199660	1,2-dipalmitoyl-gpc (16:0/16:0) levels	rs57942043	17	73945909	C	A	0.0448804	0.167765	0.0372989	6.86419e-06	8264	textfile	0.00244207	20.2258
GCST90199660	1,2-dipalmitoyl-gpc (16:0/16:0) levels	rs17248720	19	11087511	T	C	0.113267	-0.122497	0.0238862	2.92288e-07	8264	textfile	0.00317239	26.2937
GCST90199660	1,2-dipalmitoyl-gpc (16:0/16:0) levels	rs117752111	20	17379677	G	A	0.0207753	0.239516	0.0538015	8.51368e-06	8264	textfile	0.00239249	19.8141
GCST90199660	1,2-dipalmitoyl-gpc (16:0/16:0) levels	rs2075269	22	21001740	C	T	0.24807	-0.0815166	0.0180752	6.48731e-06	8264	textfile	0.00245509	20.3339
GCST90199661	Maleate levels	rs72710584	1	171037487	G	A	0.140637	-0.105459	0.0227622	3.60232e-06	8171	textfile	0.00262014	21.4601
GCST90199661	Maleate levels	rs139060216	1	242382913	C	T	0.0331348	-0.195659	0.0433217	6.28953e-06	8171	textfile	0.00249018	20.3931
GCST90199661	Maleate levels	rs3856630	3	137699699	C	T	0.0194312	0.247925	0.0558662	9.08718e-06	8171	textfile	0.00240448	19.6896
GCST90199661	Maleate levels	rs116633901	4	148481453	G	T	0.0244785	0.224574	0.0501538	7.54464e-06	8171	textfile	0.00244778	20.0449
GCST90199661	Maleate levels	rs62337911	4	182887202	G	A	0.0398995	-0.191127	0.0392515	1.12e-06	8171	textfile	0.00289333	23.7042
GCST90199661	Maleate levels	rs6553200	4	188374075	T	C	0.273903	-0.0778103	0.017129	5.55614e-06	8171	textfile	0.00251907	20.6302
GCST90199661	Maleate levels	rs150357582	5	24390851	T	G	0.00817154	-0.424684	0.0860667	8.04149e-07	8171	textfile	0.00297094	24.3419
GCST90199661	Maleate levels	rs13200335	6	41723085	A	C	0.40824	-0.0760477	0.0156955	1.26496e-06	8171	textfile	0.00286484	23.4701
GCST90199661	Maleate levels	rs73073176	7	17523328	T	C	0.130699	-0.120147	0.0230713	1.91233e-07	8171	textfile	0.00330802	27.1129
GCST90199661	Maleate levels	rs10504250	8	58286174	G	C	0.32379	-0.0742667	0.0165607	7.30761e-06	8171	textfile	0.00245521	20.1059
GCST90199661	Maleate levels	rs117247923	9	108564519	A	G	0.0161251	0.285202	0.0612361	3.20202e-06	8171	textfile	0.00264767	21.6862
GCST90199661	Maleate levels	rs12376985	9	134200542	G	A	0.119885	0.1074	0.023991	7.58163e-06	8171	textfile	0.00244666	20.0357
GCST90199661	Maleate levels	rs75102017	10	69166680	C	G	0.0104294	-0.344294	0.075865	5.67231e-06	8171	textfile	0.00251424	20.5906
GCST90199661	Maleate levels	rs61880906	11	35453504	C	A	0.0528864	-0.160747	0.0347303	3.68428e-06	8171	textfile	0.00261491	21.4172
GCST90199661	Maleate levels	rs74069834	12	21946362	G	A	0.0174547	-0.276781	0.0589389	2.65226e-06	8171	textfile	0.00269168	22.0476
GCST90199661	Maleate levels	rs73396358	12	115022298	T	G	0.0625536	-0.142941	0.0315949	6.06315e-06	8171	textfile	0.00249872	20.4632
GCST90199661	Maleate levels	rs115520044	14	49488289	A	G	0.0166093	0.286001	0.0604766	2.25496e-06	8171	textfile	0.00272959	22.3591
GCST90199661	Maleate levels	rs2472297	15	74735539	T	C	0.250184	0.0860376	0.0177102	1.18529e-06	8171	textfile	0.00288006	23.5952
GCST90199661	Maleate levels	rs76680658	16	5075878	C	G	0.0357502	-0.200611	0.0420445	1.82957e-06	8171	textfile	0.00277848	22.7607
GCST90199661	Maleate levels	rs7245628	19	570206	A	G	0.684799	0.076776	0.0170744	6.90652e-06	8171	textfile	0.00246838	20.2141
GCST90199661	Maleate levels	rs117261516	19	14808556	A	G	0.014088	0.350122	0.0658295	1.04557e-07	8171	textfile	0.00345002	28.2808
GCST90199661	Maleate levels	rs61457016	19	40579494	G	T	0.0211932	-0.269244	0.0526641	3.17963e-07	8171	textfile	0.0031886	26.131
GCST90199661	Maleate levels	rs6137886	20	23286377	G	T	0.047164	0.165992	0.0366881	6.0563e-06	8171	textfile	0.00249898	20.4653
GCST90199661	Maleate levels	rs116882896	20	58754233	G	A	0.0467255	-0.166328	0.0373322	8.37579e-06	8171	textfile	0.00242345	19.8453
GCST90199662	Isovalerate (i5:0) levels	rs114248797	2	31395382	G	T	0.00987764	0.36155	0.0786193	4.25051e-06	7862	textfile	0.00268274	21.1431
GCST90199662	Isovalerate (i5:0) levels	rs59173308	2	185056021	A	G	0.0465636	-0.171301	0.036733	3.11005e-06	7862	textfile	0.00275851	21.7419
GCST90199662	Isovalerate (i5:0) levels	rs887829	2	233759924	T	C	0.324211	0.0820467	0.0165917	7.61251e-07	7862	textfile	0.00310069	24.4472
GCST90199662	Isovalerate (i5:0) levels	rs2407999	5	123961638	G	A	0.121513	0.114291	0.0243102	2.58439e-06	7862	textfile	0.00280346	22.0972
GCST90199662	Isovalerate (i5:0) levels	rs9295793	6	29129992	A	C	0.155247	-0.0973961	0.0213833	5.24433e-06	7862	textfile	0.00263182	20.7407
GCST90199662	Isovalerate (i5:0) levels	rs142706506	6	66591545	G	T	0.0209884	0.254733	0.0544181	2.8543e-06	7862	textfile	0.00277934	21.9065
GCST90199662	Isovalerate (i5:0) levels	rs80329585	8	33912188	C	A	0.0104605	-0.348749	0.0765056	5.15269e-06	7862	textfile	0.00263609	20.7744
GCST90199662	Isovalerate (i5:0) levels	rs7047835	9	36999904	C	T	0.939029	-0.147304	0.0325318	5.95455e-06	7862	textfile	0.00260105	20.4976
GCST90199662	Isovalerate (i5:0) levels	rs117350340	9	70423053	C	T	0.0487695	-0.16461	0.0364871	6.43849e-06	7862	textfile	0.00258213	20.3481
GCST90199662	Isovalerate (i5:0) levels	rs150981358	10	30545016	A	G	0.0266753	0.227853	0.0482807	2.36619e-06	7862	textfile	0.00282489	22.2665
GCST90199662	Isovalerate (i5:0) levels	rs188242626	11	24360811	T	C	0.0252273	-0.239692	0.0496341	1.37102e-06	7862	textfile	0.00295752	23.315
GCST90199662	Isovalerate (i5:0) levels	rs117742113	11	73348103	T	C	0.0245285	-0.234768	0.0504297	3.23437e-06	7862	textfile	0.00274901	21.6668
GCST90199662	Isovalerate (i5:0) levels	rs8014050	14	98902364	G	A	0.411232	-0.0705248	0.0158333	8.4206e-06	7862	textfile	0.00251717	19.8349
GCST90199662	Isovalerate (i5:0) levels	rs35721219	16	1452378	T	C	0.0488957	0.162517	0.0360284	6.45813e-06	7862	textfile	0.00258138	20.3422
GCST90199662	Isovalerate (i5:0) levels	rs117546625	16	81252545	G	A	0.0268893	-0.236693	0.0482055	9.10349e-07	7862	textfile	0.00305714	24.1028
GCST90199662	Isovalerate (i5:0) levels	rs112755187	19	16997625	T	C	0.0442732	-0.177624	0.0377539	2.54124e-06	7862	textfile	0.00280754	22.1294
GCST90199662	Isovalerate (i5:0) levels	rs4815566	20	3100992	T	C	0.112645	0.111171	0.0247376	6.98957e-06	7862	textfile	0.00256225	20.191
GCST90199663	4-acetylphenol sulfate levels	rs3767942	1	40825859	G	A	0.268484	0.0875381	0.018901	3.632e-06	7135	textfile	0.00299728	21.4439
GCST90199663	4-acetylphenol sulfate levels	rs114393741	2	38869235	A	G	0.0144521	0.302597	0.068433	9.78836e-06	7135	textfile	0.00273285	19.5468
GCST90199663	4-acetylphenol sulfate levels	rs144625636	2	76289291	T	C	0.0136746	0.317716	0.0716714	9.29501e-06	7135	textfile	0.00274662	19.6456
GCST90199663	4-acetylphenol sulfate levels	rs6756669	2	190845343	G	A	0.713592	0.0812734	0.018386	9.85196e-06	7135	textfile	0.00273112	19.5344
GCST90199663	4-acetylphenol sulfate levels	rs116272095	2	205356835	C	G	0.015461	0.318113	0.0666451	1.8128e-06	7135	textfile	0.00318308	22.7774
GCST90199663	4-acetylphenol sulfate levels	rs76793324	3	89262202	C	T	0.0163265	0.293567	0.0653061	6.94898e-06	7135	textfile	0.00282413	20.2016
GCST90199663	4-acetylphenol sulfate levels	rs1969346	3	183586691	T	C	0.0494096	0.169438	0.0381465	8.92236e-06	7135	textfile	0.00275752	19.7238
GCST90199663	4-acetylphenol sulfate levels	rs78621707	4	38278308	A	G	0.021614	0.278554	0.0565295	8.32509e-07	7135	textfile	0.00339156	24.2743
GCST90199663	4-acetylphenol sulfate levels	rs13102958	4	86957477	G	A	0.417198	0.0755964	0.0167714	6.561e-06	7135	textfile	0.00283945	20.3115
GCST90199663	4-acetylphenol sulfate levels	rs4355631	6	131505809	G	A	0.491424	-0.0795996	0.017082	3.16418e-06	7135	textfile	0.00303411	21.7081
GCST90199663	4-acetylphenol sulfate levels	rs10101376	8	1296114	G	A	0.388492	0.0755876	0.0168628	7.37679e-06	7135	textfile	0.00280819	20.0872
GCST90199663	4-acetylphenol sulfate levels	rs1521039	8	12987641	G	A	0.890797	-0.133494	0.0265452	4.93156e-07	7135	textfile	0.003532	25.2831
GCST90199663	4-acetylphenol sulfate levels	rs12354542	10	109553005	C	T	0.0506867	-0.175898	0.0373161	2.43208e-06	7135	textfile	0.00310445	22.213
GCST90199663	4-acetylphenol sulfate levels	rs11040389	11	6040911	T	C	0.434185	0.0796657	0.0165432	1.46752e-06	7135	textfile	0.00323967	23.1837
GCST90199663	4-acetylphenol sulfate levels	rs79284264	11	19806821	C	T	0.0256537	0.231367	0.0522866	9.64488e-06	7135	textfile	0.00273677	19.5749
GCST90199663	4-acetylphenol sulfate levels	rs12319193	12	70404643	T	G	0.00835909	0.439649	0.0912265	1.4405e-06	7135	textfile	0.00324463	23.2193
GCST90199663	4-acetylphenol sulfate levels	rs12878900	14	84867017	G	A	0.112711	-0.132112	0.0261536	4.38603e-07	7135	textfile	0.0035635	25.5094
GCST90199663	4-acetylphenol sulfate levels	rs116938011	16	28999791	T	C	0.00979701	-0.380537	0.0845499	6.77187e-06	7135	textfile	0.00283102	20.251
GCST90199663	4-acetylphenol sulfate levels	rs12444105	16	82423578	G	A	0.63628	-0.0782771	0.0172342	5.57301e-06	7135	textfile	0.00288296	20.6236
GCST90199663	4-acetylphenol sulfate levels	rs739244	22	49666510	G	A	0.748831	-0.0872158	0.0188382	3.66143e-06	7135	textfile	0.00299512	21.4284
GCST90199664	Phenyllactate (PLA) levels in elite athletes	rs10802092	1	119392884	T	A	0.593586	0.0695791	0.0148237	2.68229e-06	8235	textfile	0.00266821	22.0262
GCST90199664	Phenyllactate (PLA) levels in elite athletes	rs13396369	2	113254175	T	C	0.187179	0.0893767	0.0186298	1.60652e-06	8235	textfile	0.00278713	23.0105
GCST90199664	Phenyllactate (PLA) levels in elite athletes	rs116721959	2	136773975	T	C	0.0251855	-0.21061	0.0459716	4.62048e-06	8235	textfile	0.0025422	20.9833
GCST90199664	Phenyllactate (PLA) levels in elite athletes	rs34064769	2	217776399	A	C	0.525012	0.0678602	0.0145435	3.07118e-06	8235	textfile	0.00263683	21.7664
GCST90199664	Phenyllactate (PLA) levels in elite athletes	rs78199411	3	137191426	C	T	0.0356752	0.183637	0.0391572	2.73534e-06	8235	textfile	0.00266364	21.9883
GCST90199664	Phenyllactate (PLA) levels in elite athletes	rs2359874	5	77382351	T	C	0.61135	0.0730231	0.0149781	1.08636e-06	8235	textfile	0.00287801	23.763
GCST90199664	Phenyllactate (PLA) levels in elite athletes	rs79724540	5	180175657	T	C	0.112452	-0.117073	0.0231742	4.37544e-07	8235	textfile	0.00308956	25.5152
GCST90199664	Phenyllactate (PLA) levels in elite athletes	rs4291084	6	23214941	G	A	0.724661	-0.082695	0.016704	7.39797e-07	8235	textfile	0.00296731	24.5026
GCST90199664	Phenyllactate (PLA) levels in elite athletes	rs9470970	6	39126256	A	G	0.0663122	-0.145262	0.0290503	5.72199e-07	8235	textfile	0.00302707	24.9975
GCST90199664	Phenyllactate (PLA) levels in elite athletes	rs9476273	6	60653341	A	T	0.168047	-0.0860871	0.0194551	9.64816e-06	8235	textfile	0.002372	19.5751
GCST90199664	Phenyllactate (PLA) levels in elite athletes	rs12529420	6	169029431	A	G	0.381239	0.0674951	0.0150882	7.69938e-06	8235	textfile	0.00242411	20.0062
GCST90199664	Phenyllactate (PLA) levels in elite athletes	rs17634070	8	133177859	A	T	0.0544231	0.154338	0.033383	3.77759e-06	8235	textfile	0.00258884	21.3693
GCST90199664	Phenyllactate (PLA) levels in elite athletes	rs73396011	9	3779667	G	A	0.0595044	0.149295	0.0310577	1.53204e-06	8235	textfile	0.00279815	23.1018
GCST90199664	Phenyllactate (PLA) levels in elite athletes	rs7867041	9	120012695	A	G	0.226371	0.0783952	0.0173588	6.29683e-06	8235	textfile	0.0024706	20.3908
GCST90199664	Phenyllactate (PLA) levels in elite athletes	rs73669981	9	128861549	T	C	0.034831	-0.194512	0.039425	8.06738e-07	8235	textfile	0.00294716	24.3357
GCST90199664	Phenyllactate (PLA) levels in elite athletes	rs10834052	11	1433445	C	T	0.802512	0.0807497	0.0182606	9.77604e-06	8235	textfile	0.00236896	19.55
GCST90199664	Phenyllactate (PLA) levels in elite athletes	rs73351721	12	58437193	A	G	0.061443	-0.14389	0.0302864	2.02424e-06	8235	textfile	0.00273347	22.5663
GCST90199664	Phenyllactate (PLA) levels in elite athletes	rs17783490	12	90256821	T	G	0.0427215	0.165104	0.035623	3.5738e-06	8235	textfile	0.00260171	21.4758
GCST90199664	Phenyllactate (PLA) levels in elite athletes	rs937475	12	102854494	G	A	0.599404	-0.0703956	0.0148295	2.06466e-06	8235	textfile	0.0027289	22.5285
GCST90199664	Phenyllactate (PLA) levels in elite athletes	rs35446494	12	119095413	G	A	0.0382979	0.171055	0.0375046	5.09335e-06	8235	textfile	0.00251967	20.7968
GCST90199664	Phenyllactate (PLA) levels in elite athletes	rs56381820	13	62164419	C	T	0.203436	0.0842604	0.0180851	3.17568e-06	8235	textfile	0.00262905	21.702
GCST90199664	Phenyllactate (PLA) levels in elite athletes	rs7141384	14	43591995	G	T	0.333722	-0.0706039	0.0152423	3.61956e-06	8235	textfile	0.00259874	21.4512
GCST90199664	Phenyllactate (PLA) levels in elite athletes	rs11076256	16	58718562	T	C	0.0778439	0.447662	0.0265192	6.2441e-64	8235	textfile	0.0334458	284.888
GCST90199664	Phenyllactate (PLA) levels in elite athletes	rs143277630	16	58781671	T	C	0.0478586	-0.194762	0.0339985	1.01287e-08	8235	textfile	0.00396916	32.8083
GCST90199664	Phenyllactate (PLA) levels in elite athletes	rs74546847	18	34303331	T	C	0.0222438	-0.242796	0.0487618	6.38388e-07	8235	textfile	0.00300161	24.7867
GCST90199664	Phenyllactate (PLA) levels in elite athletes	rs143566944	21	41623472	T	C	0.0130189	0.287805	0.0642476	7.47717e-06	8235	textfile	0.00243087	20.0621
GCST90199665	N-acetylaspartate (naa) levels	rs12039358	1	159607962	G	T	0.227402	-0.0910294	0.0184878	8.49033e-07	8148	textfile	0.00296655	24.2374
GCST90199665	N-acetylaspartate (naa) levels	rs35308250	1	177997870	C	A	0.292432	0.0764696	0.0169105	6.12521e-06	8148	textfile	0.00250337	20.4436
GCST90199665	N-acetylaspartate (naa) levels	rs139706814	2	15960932	G	A	0.0328242	-0.196608	0.0437219	6.89914e-06	8148	textfile	0.00247558	20.2161
GCST90199665	N-acetylaspartate (naa) levels	rs62127223	2	45870207	A	G	0.0820923	-0.136176	0.0283979	1.62445e-06	8148	textfile	0.00281419	22.9891
GCST90199665	N-acetylaspartate (naa) levels	rs9869057	3	66407622	C	T	0.998185	-0.811824	0.183334	9.50571e-06	8148	textfile	0.00240073	19.6034
GCST90199665	N-acetylaspartate (naa) levels	rs150965318	3	181780441	C	T	0.0276535	-0.209464	0.0468532	7.79847e-06	8148	textfile	0.00244695	19.9818
GCST90199665	N-acetylaspartate (naa) levels	rs544693361	4	26543787	T	C	0.0104899	-0.347238	0.0754801	4.217e-06	8148	textfile	0.00259067	21.1584
GCST90199665	N-acetylaspartate (naa) levels	rs79315153	8	116831071	G	A	0.116476	-0.10644	0.0237273	7.25895e-06	8148	textfile	0.00246372	20.119
GCST90199665	N-acetylaspartate (naa) levels	rs2248456	10	88032614	A	G	0.494379	0.0745846	0.0154974	1.48899e-06	8148	textfile	0.00283463	23.1566
GCST90199665	N-acetylaspartate (naa) levels	rs35911794	10	119061863	C	T	0.0338346	0.192938	0.042974	7.13446e-06	8148	textfile	0.00246774	20.152
GCST90199665	N-acetylaspartate (naa) levels	rs10845794	12	13509204	T	G	0.536408	-0.0705395	0.0158112	8.1442e-06	8148	textfile	0.00243683	19.8989
GCST90199665	N-acetylaspartate (naa) levels	rs74895134	12	71385691	A	G	0.0166503	0.266447	0.0599771	8.89292e-06	8148	textfile	0.00241629	19.7308
GCST90199665	N-acetylaspartate (naa) levels	rs117572246	12	83954847	A	G	0.0128793	-0.335037	0.0692125	1.29385e-06	8148	textfile	0.0028676	23.4266
GCST90199665	N-acetylaspartate (naa) levels	rs2025408	13	30670785	A	C	0.0106869	-0.336702	0.0757383	8.76491e-06	8148	textfile	0.00241968	19.7585
GCST90199665	N-acetylaspartate (naa) levels	rs150753233	15	79040461	G	A	0.00908417	0.388784	0.0814519	1.81348e-06	8148	textfile	0.00278837	22.7776
GCST90199665	N-acetylaspartate (naa) levels	rs11073480	15	96379916	G	A	0.157032	0.0960883	0.021254	6.1561e-06	8148	textfile	0.00250219	20.434
GCST90199665	N-acetylaspartate (naa) levels	rs113199593	16	13424059	G	A	0.0116265	-0.318765	0.0717581	8.90352e-06	8148	textfile	0.00241601	19.7284
GCST90199665	N-acetylaspartate (naa) levels	rs74509445	16	80975048	T	C	0.0667167	-0.139499	0.0313242	8.4528e-06	8148	textfile	0.00242815	19.8278
GCST90199665	N-acetylaspartate (naa) levels	rs11868853	17	72270399	G	A	0.260506	0.0822351	0.0175866	2.92522e-06	8148	textfile	0.00267631	21.8597
GCST90199665	N-acetylaspartate (naa) levels	rs80135198	18	66572172	T	C	0.0169512	0.27184	0.0603487	6.65316e-06	8148	textfile	0.00248405	20.2854
GCST90199665	N-acetylaspartate (naa) levels	rs409751	22	22924624	T	C	0.558491	0.0743278	0.0161645	4.26133e-06	8148	textfile	0.00258822	21.1384
GCST90199666	Palmitoylcarnitine levels (Metabolon platform)	rs113511960	1	27520714	T	C	0.015033	-0.28963	0.0631312	4.48072e-06	8256	textfile	0.00254287	21.0423
GCST90199666	Palmitoylcarnitine levels (Metabolon platform)	rs17569868	1	39827239	C	A	0.211224	0.0839015	0.0186144	6.56434e-06	8256	textfile	0.00245473	20.3112
GCST90199666	Palmitoylcarnitine levels (Metabolon platform)	rs1799822	1	53213557	G	A	0.22902	0.084205	0.0181362	3.43522e-06	8256	textfile	0.00260424	21.5515
GCST90199666	Palmitoylcarnitine levels (Metabolon platform)	rs10157929	1	64949885	G	C	0.139648	0.101191	0.0219394	3.98265e-06	8256	textfile	0.00257008	21.2681
GCST90199666	Palmitoylcarnitine levels (Metabolon platform)	rs72696241	1	154232217	A	G	0.276009	0.0788913	0.0170751	3.83246e-06	8256	textfile	0.00257894	21.3416
GCST90199666	Palmitoylcarnitine levels (Metabolon platform)	rs114684303	1	173290818	A	C	0.0122771	-0.326277	0.0685956	1.96945e-06	8256	textfile	0.00273289	22.6191
GCST90199666	Palmitoylcarnitine levels (Metabolon platform)	rs13386197	2	47571449	G	C	0.0520528	0.150287	0.033948	9.55699e-06	8256	textfile	0.00236818	19.5934
GCST90199666	Palmitoylcarnitine levels (Metabolon platform)	rs2167534	2	106063072	A	G	0.310582	-0.0774604	0.0172303	6.9379e-06	8256	textfile	0.00244198	20.2055
GCST90199666	Palmitoylcarnitine levels (Metabolon platform)	rs72906893	2	185389163	T	C	0.176603	0.0927839	0.0204954	5.98074e-06	8256	textfile	0.0024762	20.4893
GCST90199666	Palmitoylcarnitine levels (Metabolon platform)	rs62264777	3	117934668	C	G	0.138361	-0.106325	0.0219678	1.29823e-06	8256	textfile	0.00282942	23.4203
GCST90199666	Palmitoylcarnitine levels (Metabolon platform)	rs79450911	3	149250498	T	C	0.0222007	-0.240404	0.0517006	3.32062e-06	8256	textfile	0.00261208	21.6166
GCST90199666	Palmitoylcarnitine levels (Metabolon platform)	rs2612989	4	180741150	A	G	0.822267	0.0945784	0.0198049	1.79262e-06	8256	textfile	0.00275468	22.7999
GCST90199666	Palmitoylcarnitine levels (Metabolon platform)	rs2963905	5	9860625	A	C	0.716492	-0.0810907	0.0169006	1.60178e-06	8256	textfile	0.00278073	23.0161
GCST90199666	Palmitoylcarnitine levels (Metabolon platform)	rs72777087	5	92421692	G	A	0.170976	0.0928261	0.0202234	4.43193e-06	8256	textfile	0.0025454	21.0633
GCST90199666	Palmitoylcarnitine levels (Metabolon platform)	rs2631367	5	132369766	G	C	0.522391	0.123473	0.0151912	4.36667e-16	8256	textfile	0.00793832	66.0472
GCST90199666	Palmitoylcarnitine levels (Metabolon platform)	rs143370068	5	151384678	T	C	0.0121017	-0.313926	0.0696259	6.52081e-06	8256	textfile	0.00245626	20.3239
GCST90199666	Palmitoylcarnitine levels (Metabolon platform)	rs12205483	6	21309401	T	C	0.0220643	-0.234035	0.0522496	7.49341e-06	8256	textfile	0.00242422	20.0581
GCST90199666	Palmitoylcarnitine levels (Metabolon platform)	rs12210538	6	110438805	G	A	0.238471	-0.169243	0.0176414	8.51296e-22	8256	textfile	0.0110248	92.0132
GCST90199666	Palmitoylcarnitine levels (Metabolon platform)	rs7069718	10	57423364	T	A	0.774869	0.0805832	0.0181037	8.53953e-06	8256	textfile	0.00239411	19.8084
GCST90199666	Palmitoylcarnitine levels (Metabolon platform)	rs1171623	10	59703726	T	G	0.224491	0.105784	0.018426	9.41016e-09	8256	textfile	0.00397629	32.9513
GCST90199666	Palmitoylcarnitine levels (Metabolon platform)	rs144564761	10	88265384	C	G	0.0199488	-0.256635	0.0546859	2.69376e-06	8256	textfile	0.00266045	22.0179
GCST90199666	Palmitoylcarnitine levels (Metabolon platform)	rs174544	11	61800281	A	C	0.301651	-0.0864977	0.0165349	1.6841e-07	8256	textfile	0.00330369	27.359
GCST90199666	Palmitoylcarnitine levels (Metabolon platform)	rs111269071	11	98016962	C	T	0.0679766	0.139429	0.0302597	4.07088e-06	8256	textfile	0.00256503	21.2262
GCST90199666	Palmitoylcarnitine levels (Metabolon platform)	rs887477	12	6336816	C	A	0.515027	0.0717292	0.0155223	3.81827e-06	8256	textfile	0.00257981	21.3489
GCST90199666	Palmitoylcarnitine levels (Metabolon platform)	rs7143692	14	77232936	G	A	0.207493	0.0865656	0.0187875	4.07316e-06	8256	textfile	0.00256488	21.225
GCST90199666	Palmitoylcarnitine levels (Metabolon platform)	rs12907371	15	100266916	C	G	0.119042	0.107415	0.0238374	6.60189e-06	8256	textfile	0.00245344	20.3005
GCST90199666	Palmitoylcarnitine levels (Metabolon platform)	rs138066517	17	36800135	T	C	0.0341557	-0.18999	0.042387	7.38534e-06	8256	textfile	0.00242757	20.0859
GCST90199666	Palmitoylcarnitine levels (Metabolon platform)	rs75555206	17	68326876	A	G	0.0239287	-0.22333	0.0498164	7.35818e-06	8256	textfile	0.00242842	20.093
GCST90199666	Palmitoylcarnitine levels (Metabolon platform)	rs74714644	18	40568868	A	G	0.0133511	0.302034	0.0660287	4.7787e-06	8256	textfile	0.002528	20.919
GCST90199666	Palmitoylcarnitine levels (Metabolon platform)	rs78422675	18	72567505	T	C	0.00466836	0.557491	0.111628	5.90816e-07	8256	textfile	0.00301196	24.9359
GCST90199666	Palmitoylcarnitine levels (Metabolon platform)	rs6029454	20	40940425	G	C	0.0473096	-0.157828	0.0354391	8.44814e-06	8256	textfile	0.00239657	19.8288
GCST90199667	Erythritol levels in elite athletes	rs72692616	1	45941615	A	G	0.0535583	-0.333531	0.0319348	1.55926e-25	8167	textfile	0.0131801	109.053
GCST90199667	Erythritol levels in elite athletes	rs150074699	1	64594052	A	G	0.000613196	1.31346	0.291544	6.63157e-06	8167	textfile	0.00247905	20.2917
GCST90199667	Erythritol levels in elite athletes	rs376874259	1	176310423	G	T	0.0422138	-0.178181	0.0359668	7.26855e-07	8167	textfile	0.00299608	24.5365
GCST90199667	Erythritol levels in elite athletes	rs75505443	2	45864492	T	A	0.00756272	0.369506	0.0830332	8.58302e-06	8167	textfile	0.00241894	19.7985
GCST90199667	Erythritol levels in elite athletes	rs55769487	2	127080539	T	C	0.152674	0.0923657	0.0199838	3.79984e-06	8167	textfile	0.00260896	21.3579
GCST90199667	Erythritol levels in elite athletes	rs116078994	3	41058781	A	C	0.0183301	0.252839	0.0537262	2.52558e-06	8167	textfile	0.00270444	22.1416
GCST90199667	Erythritol levels in elite athletes	rs9858049	3	53243795	T	C	0.123202	-0.135463	0.0219498	6.76417e-10	8167	textfile	0.00464191	38.078
GCST90199667	Erythritol levels in elite athletes	rs12633047	3	53359817	T	C	0.0692572	0.130274	0.0282786	4.08865e-06	8167	textfile	0.00259185	21.2175
GCST90199667	Erythritol levels in elite athletes	rs4426692	3	84693906	G	A	0.331673	-0.068372	0.0152462	7.30789e-06	8167	textfile	0.00245642	20.1061
GCST90199667	Erythritol levels in elite athletes	rs9813594	3	109996814	C	T	0.659893	-0.0730144	0.0154387	2.253e-06	8167	textfile	0.00273115	22.3609
GCST90199667	Erythritol levels in elite athletes	rs142601344	3	165864102	T	C	0.0113622	0.34102	0.0685053	6.42442e-07	8167	textfile	0.00302505	24.7745
GCST90199667	Erythritol levels in elite athletes	rs27598	5	50862465	A	G	0.616334	-0.0675333	0.0149044	5.86762e-06	8167	textfile	0.00250758	20.5258
GCST90199667	Erythritol levels in elite athletes	rs144368133	5	57931118	G	A	0.0107812	-0.33485	0.0704029	1.97275e-06	8167	textfile	0.0027622	22.6159
GCST90199667	Erythritol levels in elite athletes	rs553220097	7	62517059	C	G	0.000260383	2.05383	0.460821	8.31522e-06	8167	textfile	0.00242631	19.859
GCST90199667	Erythritol levels in elite athletes	rs79695006	7	108293669	G	A	0.0571607	0.146655	0.0312792	2.75113e-06	8167	textfile	0.00268443	21.9774
GCST90199667	Erythritol levels in elite athletes	rs181823223	11	32514486	T	C	0.117225	-0.108427	0.02309	2.65528e-06	8167	textfile	0.00269273	22.0455
GCST90199667	Erythritol levels in elite athletes	rs71480323	11	116900884	A	G	0.123767	-0.101121	0.0217504	3.33285e-06	8167	textfile	0.0026396	21.6094
GCST90199667	Erythritol levels in elite athletes	rs9596367	13	50789856	C	G	0.443135	0.0684595	0.0146956	3.18537e-06	8167	textfile	0.00265019	21.6963
GCST90199667	Erythritol levels in elite athletes	rs12893100	14	90695719	T	C	0.291436	0.0721428	0.016087	7.30705e-06	8167	textfile	0.00245643	20.1062
GCST90199667	Erythritol levels in elite athletes	rs1865475	15	55114297	A	G	0.0960525	-0.115293	0.0244655	2.44721e-06	8167	textfile	0.00271179	22.202
GCST90199667	Erythritol levels in elite athletes	rs35208507	16	20377607	G	A	0.310554	-0.0782231	0.0157699	7.03917e-07	8167	textfile	0.00300361	24.5983
GCST90199667	Erythritol levels in elite athletes	rs148188291	18	21282765	G	A	0.011176	-0.312133	0.068299	4.87511e-06	8167	textfile	0.00255081	20.8807
GCST90199667	Erythritol levels in elite athletes	rs117113173	19	32380400	G	C	0.0231459	0.245682	0.0480425	3.15665e-07	8167	textfile	0.00319186	26.145
GCST90199667	Erythritol levels in elite athletes	rs111274172	20	38117116	T	A	0.0193261	0.264806	0.0526607	4.94236e-07	8167	textfile	0.00308658	25.2799
GCST90199667	Erythritol levels in elite athletes	rs150921780	22	43342695	T	C	0.0444772	0.157491	0.0349348	6.53989e-06	8167	textfile	0.00248229	20.3184
GCST90199668	Hexanoylcarnitine levels (Biocrates platform)	rs75690409	1	9468265	G	A	0.0166198	0.265713	0.0585954	5.76827e-06	8242	textfile	0.00248876	20.5586
GCST90199668	Hexanoylcarnitine levels (Biocrates platform)	rs149556176	1	74971148	C	T	0.0140408	0.49122	0.0634609	9.90147e-15	8242	textfile	0.00721708	59.901
GCST90199668	Hexanoylcarnitine levels (Biocrates platform)	rs2185152	1	75758325	T	C	0.30837	-0.4316	0.0153412	3.83431e-174	8242	textfile	0.0876171	791.296
GCST90199668	Hexanoylcarnitine levels (Biocrates platform)	rs36012907	1	204619938	T	C	0.0917344	0.128382	0.0263672	1.1217e-06	8242	textfile	0.00286814	23.7014
GCST90199668	Hexanoylcarnitine levels (Biocrates platform)	rs16865990	2	224459365	G	A	0.0100306	-0.356033	0.075046	2.09342e-06	8242	textfile	0.00272338	22.5019
GCST90199668	Hexanoylcarnitine levels (Biocrates platform)	rs1391967	3	1322878	G	A	0.187232	-0.0857333	0.0192503	8.44367e-06	8242	textfile	0.00240075	19.8298
GCST90199668	Hexanoylcarnitine levels (Biocrates platform)	rs62290256	3	185538454	G	A	0.0584841	0.16173	0.0316506	3.22408e-07	8242	textfile	0.00315799	26.1043
GCST90199668	Hexanoylcarnitine levels (Biocrates platform)	rs17843902	4	158719996	C	T	0.296766	-0.0833266	0.0163535	3.48112e-07	8242	textfile	0.00314013	25.9562
GCST90199668	Hexanoylcarnitine levels (Biocrates platform)	rs2631367	5	132369766	G	C	0.522736	0.104741	0.0149388	2.35995e-12	8242	textfile	0.00592907	49.147
GCST90199668	Hexanoylcarnitine levels (Biocrates platform)	rs77010315	5	151343594	A	C	0.012084	-0.452358	0.0682548	3.41446e-11	8242	textfile	0.00530099	43.913
GCST90199668	Hexanoylcarnitine levels (Biocrates platform)	rs80254170	6	160093251	G	A	0.0750547	-0.124082	0.0280817	9.93375e-06	8242	textfile	0.00236326	19.5194
GCST90199668	Hexanoylcarnitine levels (Biocrates platform)	rs662138	6	160143444	G	C	0.175323	-0.133922	0.0196516	9.4375e-12	8242	textfile	0.00560319	46.4304
GCST90199668	Hexanoylcarnitine levels (Biocrates platform)	rs28540007	8	4552597	C	T	0.0204714	-0.239621	0.0526059	5.23824e-06	8242	textfile	0.00251106	20.7432
GCST90199668	Hexanoylcarnitine levels (Biocrates platform)	rs144724596	8	104841775	T	C	0.00693515	0.433125	0.0902822	1.60694e-06	8242	textfile	0.0027847	23.01
GCST90199668	Hexanoylcarnitine levels (Biocrates platform)	rs1171617	10	59707424	T	G	0.768951	0.152178	0.0180475	3.39535e-17	8242	textfile	0.00855277	71.0828
GCST90199668	Hexanoylcarnitine levels (Biocrates platform)	rs141882839	11	7573189	A	G	0.0257707	0.245572	0.0474263	2.24314e-07	8242	textfile	0.00324247	26.8049
GCST90199668	Hexanoylcarnitine levels (Biocrates platform)	rs73001574	11	76064320	T	G	0.0158023	-0.28157	0.0599701	2.66386e-06	8242	textfile	0.00266754	22.0393
GCST90199668	Hexanoylcarnitine levels (Biocrates platform)	rs898847	11	110193739	C	T	0.745109	0.0835404	0.0173534	1.47896e-06	8242	textfile	0.00280396	23.1696
GCST90199668	Hexanoylcarnitine levels (Biocrates platform)	rs117548628	12	70520580	A	G	0.016033	-0.272418	0.059426	4.55821e-06	8242	textfile	0.0025432	21.0094
GCST90199668	Hexanoylcarnitine levels (Biocrates platform)	rs117138561	12	78559627	T	C	0.00930119	0.345285	0.0773593	8.06713e-06	8242	textfile	0.00241129	19.917
GCST90199668	Hexanoylcarnitine levels (Biocrates platform)	rs75586607	13	113921180	C	G	0.0401487	-0.175199	0.0387011	5.98379e-06	8242	textfile	0.00248031	20.4886
GCST90199668	Hexanoylcarnitine levels (Biocrates platform)	rs7496462	15	68441781	G	C	0.498842	0.0678033	0.0149904	6.0939e-06	8242	textfile	0.00247609	20.4536
GCST90199668	Hexanoylcarnitine levels (Biocrates platform)	rs111262693	18	639341	T	G	0.0770636	0.12919	0.0283986	5.38593e-06	8242	textfile	0.00250462	20.6899
GCST90199668	Hexanoylcarnitine levels (Biocrates platform)	rs117907282	18	21078686	A	G	0.00977772	-0.347706	0.0762	5.04116e-06	8242	textfile	0.00251992	20.8166
GCST90199668	Hexanoylcarnitine levels (Biocrates platform)	rs113915691	19	56248382	A	G	0.0625	-0.138771	0.0308238	6.72984e-06	8242	textfile	0.00245316	20.2637
GCST90199669	Acetylcarnitine levels (Biocrates platform)	rs188283366	1	28663212	C	G	0.0182415	0.246081	0.0556954	9.94627e-06	8262	textfile	0.00235726	19.517
GCST90199669	Acetylcarnitine levels (Biocrates platform)	rs61765007	1	71569179	A	G	0.0168485	-0.261156	0.0577114	6.03371e-06	8262	textfile	0.00247239	20.4725
GCST90199669	Acetylcarnitine levels (Biocrates platform)	rs1839212	2	14271175	A	G	0.0267879	0.217408	0.0465305	2.97752e-06	8262	textfile	0.00263539	21.8258
GCST90199669	Acetylcarnitine levels (Biocrates platform)	rs16865990	2	224459365	G	A	0.0100037	-0.373578	0.0752289	6.83895e-07	8262	textfile	0.00297587	24.654
GCST90199669	Acetylcarnitine levels (Biocrates platform)	rs139264311	3	19751997	G	A	0.0214303	-0.230906	0.0521359	9.47e-06	8262	textfile	0.00236854	19.6106
GCST90199669	Acetylcarnitine levels (Biocrates platform)	rs138268157	3	57058647	G	A	0.124725	0.107567	0.0225861	1.91198e-06	8262	textfile	0.00273779	22.6762
GCST90199669	Acetylcarnitine levels (Biocrates platform)	rs112845131	3	144385482	T	A	0.0127551	0.324374	0.0667607	1.18128e-06	8262	textfile	0.00284922	23.6018
GCST90199669	Acetylcarnitine levels (Biocrates platform)	rs115362213	3	170171917	C	G	0.0124863	-0.313614	0.0668907	2.75273e-06	8262	textfile	0.00265351	21.9763
GCST90199669	Acetylcarnitine levels (Biocrates platform)	rs79958740	3	174319298	T	A	0.0327749	0.204757	0.042295	1.2908e-06	8262	textfile	0.00282868	23.4312
GCST90199669	Acetylcarnitine levels (Biocrates platform)	rs55640226	5	96602182	C	T	0.0695067	-0.129357	0.02927	9.8956e-06	8262	textfile	0.00235843	19.5267
GCST90199669	Acetylcarnitine levels (Biocrates platform)	rs2631367	5	132369766	G	C	0.522496	0.111841	0.0149618	7.71344e-14	8262	textfile	0.00671772	55.8636
GCST90199669	Acetylcarnitine levels (Biocrates platform)	rs74823953	5	151300049	T	C	0.0122617	-0.407734	0.0679719	1.99076e-09	8262	textfile	0.00433633	35.9741
GCST90199669	Acetylcarnitine levels (Biocrates platform)	rs662138	6	160143444	G	C	0.174893	-0.0872708	0.0197411	9.83515e-06	8262	textfile	0.00235985	19.5384
GCST90199669	Acetylcarnitine levels (Biocrates platform)	rs117508585	7	1486664	A	G	0.0165029	-0.264148	0.0589634	7.46889e-06	8262	textfile	0.00242321	20.0643
GCST90199669	Acetylcarnitine levels (Biocrates platform)	rs114798927	8	9363866	C	T	0.109753	-0.112961	0.0241021	2.77555e-06	8262	textfile	0.00265161	21.9605
GCST90199669	Acetylcarnitine levels (Biocrates platform)	rs10984356	9	118991295	G	A	0.0562768	-0.144742	0.0326654	9.37703e-06	8262	textfile	0.00237081	19.6294
GCST90199669	Acetylcarnitine levels (Biocrates platform)	rs1171617	10	59707424	T	G	0.769509	0.215613	0.0180295	5.83405e-33	8262	textfile	0.0170155	142.981
GCST90199669	Acetylcarnitine levels (Biocrates platform)	rs898847	11	110193739	C	T	0.744526	0.0867139	0.0173494	5.78998e-07	8262	textfile	0.00301448	24.9749
GCST90199669	Acetylcarnitine levels (Biocrates platform)	rs71454277	12	70452222	A	C	0.0165103	0.264081	0.0592975	8.44882e-06	8262	textfile	0.00239483	19.8288
GCST90199669	Acetylcarnitine levels (Biocrates platform)	rs55796423	14	34313094	A	G	0.153893	-0.0969525	0.0211135	4.39083e-06	8262	textfile	0.00254569	21.0811
GCST90199669	Acetylcarnitine levels (Biocrates platform)	rs146712130	15	61468442	A	T	0.00766517	-0.378122	0.0854937	9.74293e-06	8262	textfile	0.00236202	19.5565
GCST90199669	Acetylcarnitine levels (Biocrates platform)	rs147882444	19	2924973	A	G	0.0159815	-0.269681	0.060037	7.05834e-06	8262	textfile	0.00243623	20.1724
GCST90199669	Acetylcarnitine levels (Biocrates platform)	rs273694	19	51129448	C	T	0.561411	0.070912	0.0154344	4.33962e-06	8262	textfile	0.00254839	21.1035
GCST90199670	Iminodiacetate (IDA) levels	rs114028922	1	86556257	C	G	0.0527863	0.163864	0.034701	2.3335e-06	8213	textfile	0.00270772	22.2935
GCST90199670	Iminodiacetate (IDA) levels	rs7626271	3	6732966	G	T	0.0385131	0.19145	0.0401333	1.83911e-06	8213	textfile	0.00276311	22.7507
GCST90199670	Iminodiacetate (IDA) levels	rs114863573	3	176551303	C	G	0.0344806	0.194631	0.0426242	4.96626e-06	8213	textfile	0.00253226	20.8452
GCST90199670	Iminodiacetate (IDA) levels	rs79787801	8	13384089	A	G	0.0767671	-0.132657	0.0290533	4.97162e-06	8213	textfile	0.00253202	20.8432
GCST90199670	Iminodiacetate (IDA) levels	rs72704298	9	8146661	G	A	0.0793087	0.13257	0.0283537	2.93147e-06	8213	textfile	0.0026547	21.8557
GCST90199670	Iminodiacetate (IDA) levels	rs2094632	9	90417237	G	A	0.687099	0.0781469	0.0165713	2.40778e-06	8213	textfile	0.00270044	22.2333
GCST90199670	Iminodiacetate (IDA) levels	rs183008696	9	110154414	T	C	0.00942819	-0.371462	0.0801958	3.62269e-06	8213	textfile	0.0026055	21.4496
GCST90199670	Iminodiacetate (IDA) levels	rs113401873	9	116781555	A	G	0.0189542	0.249914	0.0558793	7.73518e-06	8213	textfile	0.00242952	19.9974
GCST90199670	Iminodiacetate (IDA) levels	rs117448509	11	105342649	T	G	0.0184259	0.255763	0.0576024	8.98944e-06	8213	textfile	0.0023947	19.7101
GCST90199670	Iminodiacetate (IDA) levels	rs185717944	12	63630484	C	T	0.0134277	0.292572	0.0661473	9.73254e-06	8213	textfile	0.00237633	19.5585
GCST90199670	Iminodiacetate (IDA) levels	rs11617909	13	32800725	T	G	0.0654711	-0.145908	0.0312604	3.04888e-06	8213	textfile	0.00264556	21.7803
GCST90199670	Iminodiacetate (IDA) levels	rs2967159	16	57777675	C	T	0.782601	-0.0892336	0.0188596	2.229e-06	8213	textfile	0.00271837	22.3813
GCST90199670	Iminodiacetate (IDA) levels	rs6506794	18	78213176	G	A	0.709199	0.0767115	0.017227	8.46853e-06	8213	textfile	0.00240853	19.8242
GCST90199670	Iminodiacetate (IDA) levels	rs2386992	19	47966428	G	A	0.639974	0.0750443	0.0165301	5.62943e-06	8213	textfile	0.00250319	20.6053
GCST90199670	Iminodiacetate (IDA) levels	rs1080669	19	51063011	T	C	0.13774	-0.105885	0.0228046	3.43172e-06	8213	textfile	0.00261808	21.5535
GCST90199670	Iminodiacetate (IDA) levels	rs55746532	20	49843197	C	G	0.0667562	0.137732	0.0307764	7.63206e-06	8213	textfile	0.00243262	20.023
GCST90199670	Iminodiacetate (IDA) levels	rs1297208	21	14935708	C	T	0.425451	-0.072164	0.0161009	7.39509e-06	8213	textfile	0.00243993	20.0833
GCST90199671	Cysteine s-sulfate levels	rs118066821	2	200242258	T	C	0.00438703	0.512744	0.114808	7.96642e-06	8229	textfile	0.00241801	19.9412
GCST90199671	Cysteine s-sulfate levels	rs17028699	3	3211589	T	C	0.117487	0.121118	0.0238351	3.74526e-07	8229	textfile	0.00312806	25.8153
GCST90199671	Cysteine s-sulfate levels	rs141988268	3	158194544	T	C	0.0427283	0.175911	0.0377752	3.21176e-06	8229	textfile	0.00262835	21.6804
GCST90199671	Cysteine s-sulfate levels	rs949204	4	159438824	A	C	0.94961	-0.176649	0.0351179	4.90051e-07	8229	textfile	0.00306538	25.2965
GCST90199671	Cysteine s-sulfate levels	rs140798906	5	92863313	C	T	0.0100012	0.347447	0.0757916	4.55625e-06	8229	textfile	0.0025473	21.0102
GCST90199671	Cysteine s-sulfate levels	rs140247774	6	18015216	T	C	0.0686635	0.132671	0.0299172	9.22343e-06	8229	textfile	0.00238411	19.661
GCST90199671	Cysteine s-sulfate levels	rs9349017	6	36843824	A	G	0.472072	-0.0681227	0.0153172	8.68962e-06	8229	textfile	0.00239792	19.7751
GCST90199671	Cysteine s-sulfate levels	rs9294112	6	78464403	T	C	0.584908	-0.0795037	0.0157707	4.62576e-07	8229	textfile	0.00307884	25.4078
GCST90199671	Cysteine s-sulfate levels	rs17417592	7	18146568	G	C	0.0330634	0.193215	0.0425574	5.62253e-06	8229	textfile	0.00249861	20.6075
GCST90199671	Cysteine s-sulfate levels	rs73391840	7	54342514	G	A	0.0914345	0.115721	0.026184	9.89213e-06	8229	textfile	0.00236797	19.5275
GCST90199671	Cysteine s-sulfate levels	rs67512771	10	11380921	T	C	0.0091838	0.37189	0.0780862	1.91153e-06	8229	textfile	0.00274877	22.6764
GCST90199671	Cysteine s-sulfate levels	rs117215329	10	49522298	T	C	0.0194204	0.256704	0.0545011	2.47623e-06	8229	textfile	0.00268868	22.1794
GCST90199671	Cysteine s-sulfate levels	rs11244781	10	126043660	T	C	0.212774	-0.0897994	0.0184176	1.08402e-06	8229	textfile	0.00288059	23.767
GCST90199671	Cysteine s-sulfate levels	rs76358805	12	39096642	C	A	0.0116945	-0.325404	0.0704489	3.85587e-06	8229	textfile	0.00258598	21.33
GCST90199671	Cysteine s-sulfate levels	rs8024193	15	79234797	C	T	0.0810205	-0.125484	0.0278703	6.71831e-06	8229	textfile	0.00245741	20.2669
GCST90199671	Cysteine s-sulfate levels	rs11641923	16	4292671	A	G	0.0178239	-0.265368	0.0576737	4.2008e-06	8229	textfile	0.00256613	21.1659
GCST90199671	Cysteine s-sulfate levels	rs62047236	16	64040080	T	A	0.0650202	-0.136092	0.0307172	9.40171e-06	8229	textfile	0.00237969	19.6244
GCST90199671	Cysteine s-sulfate levels	rs117088632	17	22734962	A	G	0.018654	0.266147	0.0563105	2.2851e-06	8229	textfile	0.00270732	22.3336
GCST90199672	Oxalate (ethanedioate) levels	rs72680272	1	73727760	A	G	0.00830054	-0.375643	0.0834787	6.79963e-06	8181	textfile	0.00246899	20.2438
GCST90199672	Oxalate (ethanedioate) levels	rs647667	1	181416933	C	T	0.0593252	0.154413	0.032158	1.57324e-06	8181	textfile	0.00281035	23.0507
GCST90199672	Oxalate (ethanedioate) levels	rs2809969	1	199832888	C	T	0.527785	-0.0696477	0.0152303	4.80833e-06	8181	textfile	0.00254966	20.9069
GCST90199672	Oxalate (ethanedioate) levels	rs4953634	2	48825697	C	T	0.0551434	-0.14883	0.0330522	6.70402e-06	8181	textfile	0.00247229	20.2709
GCST90199672	Oxalate (ethanedioate) levels	rs149160598	2	101781434	A	G	0.0163097	-0.305518	0.06029	4.0311e-07	8181	textfile	0.00312907	25.673
GCST90199672	Oxalate (ethanedioate) levels	rs1449141	2	231519173	C	A	0.282847	-0.0813985	0.0168357	1.33222e-06	8181	textfile	0.00284921	23.3703
GCST90199672	Oxalate (ethanedioate) levels	rs1428090	5	116034218	C	A	0.418005	0.0721094	0.015174	2.01246e-06	8181	textfile	0.00275283	22.5776
GCST90199672	Oxalate (ethanedioate) levels	rs62381198	5	138843482	T	C	0.0258779	-0.317886	0.047336	1.87386e-11	8181	textfile	0.00548234	45.0872
GCST90199672	Oxalate (ethanedioate) levels	rs77555311	5	162775308	G	A	0.0319735	-0.201776	0.0431392	2.90649e-06	8181	textfile	0.00266703	21.872
GCST90199672	Oxalate (ethanedioate) levels	rs145121944	6	83426346	G	A	0.016564	-0.283903	0.059632	1.92708e-06	8181	textfile	0.00276295	22.6608
GCST90199672	Oxalate (ethanedioate) levels	rs71537594	7	81912854	A	T	0.0668165	0.141263	0.0305075	3.64911e-06	8181	textfile	0.00261397	21.4357
GCST90199672	Oxalate (ethanedioate) levels	rs11766962	7	126853325	C	T	0.225534	-0.0829003	0.0183671	6.3762e-06	8181	textfile	0.00248396	20.3669
GCST90199672	Oxalate (ethanedioate) levels	rs1995538	8	4330081	T	G	0.993275	0.445516	0.0952138	2.88123e-06	8181	textfile	0.00266907	21.8887
GCST90199672	Oxalate (ethanedioate) levels	rs145856286	8	30666453	A	G	0.00822591	-0.386166	0.084412	4.76737e-06	8181	textfile	0.00255167	20.9235
GCST90199672	Oxalate (ethanedioate) levels	rs112268836	9	98839030	C	T	0.0100841	0.356864	0.0757379	2.45505e-06	8181	textfile	0.00270642	22.1959
GCST90199672	Oxalate (ethanedioate) levels	rs77008478	10	61457539	G	A	0.0114541	-0.327811	0.0709191	3.79474e-06	8181	textfile	0.00260484	21.3606
GCST90199672	Oxalate (ethanedioate) levels	rs117338371	11	90979532	A	G	0.0360945	-0.179984	0.0406824	9.68362e-06	8181	textfile	0.00238677	19.5681
GCST90199672	Oxalate (ethanedioate) levels	rs4931397	12	27762376	C	G	0.658574	-0.0728101	0.015977	5.18472e-06	8181	textfile	0.00253213	20.7628
GCST90199672	Oxalate (ethanedioate) levels	rs117461873	12	106362215	A	G	0.0177566	-0.269529	0.0573321	2.58663e-06	8181	textfile	0.00269425	22.0958
GCST90199672	Oxalate (ethanedioate) levels	rs113601767	13	57109096	G	A	0.0407475	-0.172283	0.0380449	5.94281e-06	8181	textfile	0.00250034	20.5015
GCST90199672	Oxalate (ethanedioate) levels	rs373578	13	110571088	G	A	0.71786	0.0789206	0.0174154	5.85235e-06	8181	textfile	0.00250391	20.5309
GCST90199672	Oxalate (ethanedioate) levels	rs7147156	14	22303835	G	T	0.0106939	-0.329118	0.0738218	8.26213e-06	8181	textfile	0.00242367	19.8714
GCST90199672	Oxalate (ethanedioate) levels	rs756874	15	91174007	G	A	0.36637	0.0765485	0.0157536	1.17904e-06	8181	textfile	0.00287777	23.6052
GCST90199672	Oxalate (ethanedioate) levels	rs7201295	16	78769592	A	G	0.5299	-0.0681407	0.0152759	8.17016e-06	8181	textfile	0.00242626	19.8927
GCST90199672	Oxalate (ethanedioate) levels	rs274865	19	48170827	C	G	0.00422587	-0.524705	0.117158	7.51337e-06	8181	textfile	0.00244578	20.053
GCST90199672	Oxalate (ethanedioate) levels	rs7478	19	55487144	A	T	0.422473	0.0709586	0.0154749	4.53115e-06	8181	textfile	0.0025635	21.0207
GCST90199672	Oxalate (ethanedioate) levels	rs5760895	22	25182992	C	G	0.73044	-0.0832651	0.0173935	1.69167e-06	8181	textfile	0.00279339	22.9111
GCST90199673	DHEAS levels	rs75561083	1	18620603	T	C	0.0154268	0.242916	0.054521	8.37117e-06	8228	textfile	0.00240682	19.8463
GCST90199673	DHEAS levels	rs141370991	1	95564733	T	C	0.0202811	-0.239218	0.047825	5.67554e-07	8228	textfile	0.00303155	25.0134
GCST90199673	DHEAS levels	rs10494157	1	113348416	A	G	0.130411	-0.0929436	0.0200791	3.6767e-06	8228	textfile	0.00259733	21.4213
GCST90199673	DHEAS levels	rs6428823	1	119408720	T	C	0.55575	-0.0632887	0.0136504	3.54539e-06	8228	textfile	0.00260576	21.491
GCST90199673	DHEAS levels	rs12049195	1	156063096	A	G	0.530054	-0.0676001	0.013428	4.79693e-07	8228	textfile	0.00307073	25.3377
GCST90199673	DHEAS levels	rs76895520	1	211502804	A	G	0.0212325	-0.209452	0.0467287	7.38458e-06	8228	textfile	0.00243584	20.0861
GCST90199673	DHEAS levels	rs76768009	1	218069033	A	G	0.0366166	-0.157937	0.0356743	9.54667e-06	8228	textfile	0.00237645	19.5953
GCST90199673	DHEAS levels	rs1807334	2	30631364	A	G	0.39813	0.0626868	0.0137327	4.99998e-06	8228	textfile	0.00252608	20.8322
GCST90199673	DHEAS levels	rs79317397	2	139657929	A	C	0.0168108	0.244906	0.0523019	2.83319e-06	8228	textfile	0.00265775	21.9209
GCST90199673	DHEAS levels	rs534538291	2	178483341	T	A	0.0116931	-0.272644	0.0615537	9.45105e-06	8228	textfile	0.00237878	19.6145
GCST90199673	DHEAS levels	rs2055157	3	23208068	A	C	0.194049	0.0781081	0.0170109	4.39749e-06	8228	textfile	0.00255583	21.0781
GCST90199673	DHEAS levels	rs7687817	4	109052965	T	C	0.0931987	-0.106706	0.0229306	3.26475e-06	8228	textfile	0.00262489	21.6492
GCST90199673	DHEAS levels	rs28552668	4	140286964	T	C	0.0716572	-0.118903	0.0260291	4.92176e-06	8228	textfile	0.00252972	20.8623
GCST90199673	DHEAS levels	rs71606471	5	3053182	A	C	0.102975	-0.106227	0.0221505	1.62119e-06	8228	textfile	0.00278738	22.9931
GCST90199673	DHEAS levels	rs150374297	5	9285583	C	T	0.0142327	-0.262352	0.0570627	4.27386e-06	8228	textfile	0.00256245	21.1329
GCST90199673	DHEAS levels	rs784420	5	78691701	G	A	0.295093	0.0838184	0.0147829	1.4283e-08	8228	textfile	0.00389199	32.1406
GCST90199673	DHEAS levels	rs6879686	5	99330721	T	G	0.226271	-0.0722897	0.0159968	6.21329e-06	8228	textfile	0.0024758	20.4165
GCST90199673	DHEAS levels	rs115255559	5	104256740	G	A	0.0207872	-0.219727	0.0473768	3.52033e-06	8228	textfile	0.0026074	21.5045
GCST90199673	DHEAS levels	rs12658172	5	124869692	C	G	0.157186	-0.0827423	0.0185432	8.11423e-06	8228	textfile	0.00241403	19.9058
GCST90199673	DHEAS levels	rs142295380	6	8572205	G	C	0.00832313	-0.334977	0.07333	4.92228e-06	8228	textfile	0.00252972	20.8622
GCST90199673	DHEAS levels	rs10806995	6	24845553	G	A	0.298428	-0.066028	0.0147689	7.79437e-06	8228	textfile	0.00242333	19.9827
GCST90199673	DHEAS levels	rs150328525	6	155492437	G	T	0.0102314	-0.304863	0.0670882	5.51403e-06	8228	textfile	0.00250342	20.6448
GCST90199673	DHEAS levels	rs10228292	7	64520810	T	C	0.694808	-0.0656196	0.0146309	7.29186e-06	8228	textfile	0.00243877	20.1103
GCST90199673	DHEAS levels	rs148982377	7	99477415	C	T	0.034138	-0.423259	0.036657	7.69047e-31	8228	textfile	0.015945	133.289
GCST90199673	DHEAS levels	rs75280042	8	68372972	T	A	0.027998	-0.18074	0.0404238	7.78068e-06	8228	textfile	0.00242374	19.9861
GCST90199673	DHEAS levels	rs529543	9	90582418	G	T	0.472088	-0.063488	0.0135612	2.84683e-06	8228	textfile	0.00265667	21.912
GCST90199673	DHEAS levels	rs7855576	9	134737617	A	C	0.275256	-0.0714674	0.0153476	3.21491e-06	8228	textfile	0.00262844	21.6785
GCST90199673	DHEAS levels	rs9420589	10	92690476	T	G	0.426402	-0.0649842	0.0136215	1.83585e-06	8228	textfile	0.00275849	22.7541
GCST90199673	DHEAS levels	rs191866531	11	99965551	A	G	0.00830281	0.330692	0.0738705	7.58235e-06	8228	textfile	0.00242971	20.0355
GCST90199673	DHEAS levels	rs149982314	11	128095982	T	C	0.00935551	-0.363745	0.0702108	2.20999e-07	8228	textfile	0.00325145	26.8337
GCST90199673	DHEAS levels	rs144814135	12	49156161	A	G	0.016918	-0.240898	0.0527017	4.85472e-06	8228	textfile	0.00253292	20.8887
GCST90199673	DHEAS levels	rs706795	12	49903887	C	T	0.586905	0.061449	0.0137477	7.82999e-06	8228	textfile	0.00242227	19.974
GCST90199673	DHEAS levels	rs659964	12	111692395	C	G	0.148687	0.0885708	0.0189306	2.88691e-06	8228	textfile	0.00265341	21.885
GCST90199673	DHEAS levels	rs955783	13	21724936	T	A	0.403268	0.0868089	0.013953	4.9235e-10	8228	textfile	0.00468232	38.6979
GCST90199673	DHEAS levels	rs9594288	13	38664751	T	C	0.032861	-0.166697	0.0370828	6.94836e-06	8228	textfile	0.00244991	20.2025
GCST90199673	DHEAS levels	rs74041508	14	31872220	C	G	0.180671	-0.0784005	0.0175303	7.73864e-06	8228	textfile	0.00242499	19.9965
GCST90199673	DHEAS levels	rs148769396	14	63696057	A	G	0.0165486	0.233356	0.0527685	9.76712e-06	8228	textfile	0.00237117	19.5516
GCST90199673	DHEAS levels	rs698050	14	98071057	T	A	0.490868	0.0610578	0.0134287	5.44616e-06	8228	textfile	0.00250628	20.6685
GCST90199673	DHEAS levels	rs560835392	15	43655195	A	C	0.0236755	0.205827	0.0442233	3.25145e-06	8228	textfile	0.00262583	21.6569
GCST90199673	DHEAS levels	rs7173332	15	84978503	C	G	0.159577	-0.0880801	0.0187018	2.48066e-06	8228	textfile	0.00268859	22.176
GCST90199673	DHEAS levels	rs1111474	16	52762028	T	C	0.07087	0.116247	0.0261944	9.08649e-06	8228	textfile	0.00238789	19.6898
GCST90199673	DHEAS levels	rs76294479	16	81547979	T	C	0.0689424	0.158165	0.0264428	2.21235e-09	8228	textfile	0.0043294	35.7685
GCST90199673	DHEAS levels	rs117833456	18	243820	C	T	0.0328131	-0.170218	0.038225	8.46599e-06	8228	textfile	0.00240423	19.8249
GCST90199673	DHEAS levels	rs184445849	19	29980806	T	C	0.0156827	0.251175	0.0545375	4.11386e-06	8228	textfile	0.00257128	21.2059
GCST90199673	DHEAS levels	rs212100	19	47873738	C	T	0.838122	0.0852723	0.0183422	3.33596e-06	8228	textfile	0.00261987	21.6076
GCST90199673	DHEAS levels	rs73172224	22	50452326	A	G	0.130576	-0.0937382	0.0200897	3.07145e-06	8228	textfile	0.00263903	21.7661
GCST90199674	3-hydroxymyristate levels	rs79142871	1	89875384	A	G	0.0181089	0.26564	0.0560876	2.17794e-06	8235	textfile	0.00271649	22.4258
GCST90199674	3-hydroxymyristate levels	rs1532133	1	152024132	T	C	0.596884	0.0760915	0.015638	1.13986e-06	8235	textfile	0.00286681	23.6703
GCST90199674	3-hydroxymyristate levels	rs78085499	1	175877423	T	C	0.0268595	-0.211076	0.04588	4.21265e-06	8235	textfile	0.00256361	21.1605
GCST90199674	3-hydroxymyristate levels	rs1202578	1	230863290	C	T	0.680472	0.0731406	0.0159922	4.79593e-06	8235	textfile	0.00253358	20.912
GCST90199674	3-hydroxymyristate levels	rs62273444	3	118292161	A	G	0.0560991	-0.14935	0.0327843	5.22542e-06	8235	textfile	0.00251375	20.7479
GCST90199674	3-hydroxymyristate levels	rs62294541	4	38989621	G	A	0.100994	-0.113994	0.0251764	5.96007e-06	8235	textfile	0.00248332	20.4961
GCST90199674	3-hydroxymyristate levels	rs73240592	4	56746704	A	G	0.0402165	0.174041	0.0381644	5.10829e-06	8235	textfile	0.00251899	20.7913
GCST90199674	3-hydroxymyristate levels	rs710362	5	87845250	G	A	0.0488731	0.15381	0.0344818	8.17257e-06	8235	textfile	0.00241034	19.8922
GCST90199674	3-hydroxymyristate levels	rs79795772	5	96753823	A	G	0.0397582	-0.174959	0.0384746	5.43169e-06	8235	textfile	0.00250479	20.6737
GCST90199674	3-hydroxymyristate levels	rs116213385	5	170030685	T	A	0.0192637	-0.262717	0.0544687	1.41226e-06	8235	textfile	0.00281704	23.2582
GCST90199674	3-hydroxymyristate levels	rs146643611	6	52965053	T	C	0.0528314	-0.155008	0.0342988	6.203e-06	8235	textfile	0.00247406	20.4195
GCST90199674	3-hydroxymyristate levels	rs79589895	6	116967560	G	A	0.0345417	-0.186161	0.0413001	6.55911e-06	8235	textfile	0.00246117	20.3128
GCST90199674	3-hydroxymyristate levels	rs1349890	6	156385615	C	T	0.585445	-0.0701093	0.0152337	4.17938e-06	8235	textfile	0.00256544	21.1756
GCST90199674	3-hydroxymyristate levels	rs760201	7	156166713	G	C	0.864839	-0.0998802	0.0222488	7.14789e-06	8235	textfile	0.0024413	20.1484
GCST90199674	3-hydroxymyristate levels	rs2026430	10	6514079	C	T	0.493468	0.0671379	0.0150019	7.63079e-06	8235	textfile	0.00242619	20.0234
GCST90199674	3-hydroxymyristate levels	rs7897119	10	123558658	C	G	0.217008	-0.081237	0.0183753	9.82546e-06	8235	textfile	0.0023678	19.5404
[truncated: 33,530 more rows]

## Sheet: Table S4
Table S4. Genetic information of SNPs for drug-induced liver injury
[truncated: 11 more rows]

## Sheet: Table S5
Table S5. Causal effects of drug-induced liver injury on Blautia, Fusicatenibacter, Oscillospira, Prevotella7, and Roseburia.
[truncated: 7 more rows]

[truncated: 2 more sheets: Table S6, Table S7]
